# Supplementary material for: Taxonomic notes on the Macrocheilus Hope (Coleoptera, Carabidae, Helluonini) from Oriental Region, with description of one new species from the Philippines
Source: Zookeys. 2012 Oct 18;(228):77–100. doi: 10.3897/zookeys.228.3401 (PMC11321467; doi:10.3897/zookeys.228.3401)
Supplement: XML Treatment for Macrocheilus [file zookeys.228.3401-treatment1.xml]

<!DOCTYPE tp:taxon-treatment
  PUBLIC "-//TaxonX//DTD Taxonomic Treatment Publishing DTD v0 20100105//EN" "tax-treatment-NSO.dtd">
<tp:taxon-treatment xmlns:tp="http://www.plazi.org/taxpub"><tp:treatment-meta><mixed-citation publication-type="journal"><person-group><name><surname>Zhao</surname><given-names>Danyang</given-names></name><name><surname>Tian</surname><given-names>Mingyi</given-names></name></person-group><article-title>Taxonomic notes on the <italic>Macrocheilus</italic> Hope (Coleoptera, Carabidae, Helluonini) from Oriental Region, with description of one new species from the Philippines</article-title><source>Zookeys</source><day>18</day><month>10</month><year>2012</year><volume>2012</volume><issue>228</issue><fpage>77</fpage><lpage>100</lpage><pub-id pub-id-type="doi">10.3897/zookeys.228.3401</pub-id></mixed-citation></tp:treatment-meta><tp:nomenclature><label>Genus</label><tp:taxon-name>
            <tp:taxon-name-part taxon-name-part-type="genus">Macrocheilus</tp:taxon-name-part>
            <object-id xmlns:xlink="http://www.w3.org/1999/xlink" xlink:type="simple">http://species-id.net/wiki/Macrocheilus</object-id>
          </tp:taxon-name><tp:taxon-authority>Hope, 1838</tp:taxon-authority><tp:nomenclature-citation-list><tp:nomenclature-citation><tp:taxon-name>Macrocheilus</tp:taxon-name><comment> <xref ref-type="bibr" rid="B17">Hope 1838</xref>: 166. Type species: <italic><tp:taxon-name>Macrocheilus bensoni</tp:taxon-name></italic> Hope, 1838. <xref ref-type="bibr" rid="B19">Jeannel 1949</xref>: 1041. <xref ref-type="bibr" rid="B32">Zhao and Tian 2010</xref>:4.</comment></tp:nomenclature-citation><tp:nomenclature-citation><tp:taxon-name>Acanthogenius</tp:taxon-name><comment> <xref ref-type="bibr" rid="B28">Reiche 1842</xref>: 334. Type species: <italic><tp:taxon-name>Helluo impictus</tp:taxon-name></italic> Wiedemann, 1823.</comment></tp:nomenclature-citation></tp:nomenclature-citation-list></tp:nomenclature><tp:treatment-sec sec-type="Generic diagnosis"><title>Generic diagnosis.</title><p>Medium sized (length from 8.0 to 17.0 mm), elongate, whole body coarsely punctuate and pubescent, except for labrum and middle region of ventral side of head. Head with two supraorbital setae on each side; ligula fairly wide, deeply impressed beneath at sides of base; mentum deeply emarginated, with a long and slender tooth; palpi varied in form; labrum extraordinarily or well developed; mandibles dorsally covered by labrum or not covered; antennae stout and flat, densely pubescent from antennomere 5. Pronotum truncate-cordiform or quadrate, basal margin more or less produced backwards in middle; lateral margin with two setae, one just before middle, and the other at hind angle. Elytra with deep striae and setiferous pores; intervals slightly or rather convex, interval 8 usually wide. Metepisterna elongate and very narrow in all species. Tarsomere 4 emarginate. Wings fully developed. No externally visible sexual dimorphic characters present. Median lobe of aedeagus varied in form. Parameres of aedeagus quite similar, elongate, the left one larger than the right one.</p></tp:treatment-sec><tp:treatment-sec sec-type="Differences with other genera of Helluonini in the Oriental Region"><title>Differences with other genera of <tp:taxon-name>Helluonini</tp:taxon-name> in the Oriental Region.</title><p><italic><tp:taxon-name>Macrocheilus</tp:taxon-name></italic> spp., with larger body size, simple 4<sup>th</sup> tarsomeres, and non-securiform labial palpomere are distinctly different from <italic><tp:taxon-name>Colfax</tp:taxon-name></italic> spp. (smaller body size, securiform labial palpomere) and <italic><tp:taxon-name>Creagris</tp:taxon-name></italic> spp. (bilobed 4<sup>th</sup> tarsomere; smaller body size). Functional wings and the occurrence of a long spiniform median tooth of mentum of <italic><tp:taxon-name>Macrocheilus</tp:taxon-name></italic> distinguish them from <italic><tp:taxon-name>Omphra</tp:taxon-name></italic> spp. (which are brachypterous and have a short median tooth of the mentum).</p></tp:treatment-sec><tp:treatment-sec sec-type="Generic range"><title>Generic range.</title><p>Oriental Region (China, Vietnam, Laos, Cambodia, Myanmar, India, Sri Lanka, the Philippines, Malaysia and Indonesia), Palaearctic Region (Pakistan, Syria, Asia Minor), Ethiopian Region (Ethiopia, Tanzania, Uganda, Senegal, Guinea, Guinea-Bissau, Sierra Leone, Togo, Nigeria, Central Africa, Cameroon, Gabon, Congo, Zimbabwe, Angola, South Africa, Madagascar).</p></tp:treatment-sec><tp:treatment-sec sec-type="Key to species of Oriental Macrocheilus"><title>Key to species of Oriental <italic><tp:taxon-name>Macrocheilus</tp:taxon-name></italic></title><table-wrap content-type="key" position="anchor" orientation="portrait"><table><tbody><tr><td rowspan="1" colspan="1">1</td><td rowspan="1" colspan="1">Elytra without spots</td><td rowspan="1" colspan="1">2</td></tr><tr><td rowspan="1" colspan="1">–</td><td rowspan="1" colspan="1">Elytra spotted</td><td rowspan="1" colspan="1">3</td></tr><tr><td rowspan="1" colspan="1">2</td><td rowspan="1" colspan="1">Head and pronotum red; ligula with apical outer angles rounded; apex of lateral lobes of mentum fairly acute (<xref ref-type="fig" rid="F2">Fig. 9</xref>); labrum with apical margin not sinuate (<xref ref-type="fig" rid="F1">Fig. 1</xref>). Length 6.5 mm</td><td rowspan="1" colspan="1"><italic><tp:taxon-name>Macrocheilus bicolor</tp:taxon-name></italic> Andrewes</td></tr><tr><td rowspan="1" colspan="1">–</td><td rowspan="1" colspan="1">Whole body piceous; ligula with apical outer angles rectangular; apex of lateral lobes of mentum rounded (<xref ref-type="fig" rid="F2">Fig. 10</xref>); labrum with apical margin plurisinuate (<xref ref-type="fig" rid="F1">Fig. 2</xref>). Length 15.0 mm</td><td rowspan="1" colspan="1"><italic><tp:taxon-name>Macrocheilus impictus</tp:taxon-name></italic> (Wiedemann)</td></tr><tr><td rowspan="1" colspan="1">3</td><td rowspan="1" colspan="1">Maxillary palpomere 4 not flattened and dilated, lateral lobes of mentum rounded on outer margin, mandibles not exposed, lateral margin of labrum rounded, front margin of clypeus not or slightly emarginate in middle, elytron with one or two spots</td><td rowspan="1" colspan="1">4</td></tr><tr><td rowspan="1" colspan="1">–</td><td rowspan="1" colspan="1">Maxillary palpomere 4 strongly flattened and dilated, lateral lobes of mentum sinuate behind middle or on anterior one-third, mandibles exposed, lateral margin of labrum distinctly sinuate on anterior one-third, front margin of clypeus deeply and widely emarginate in middle, elytron with one spot</td><td rowspan="1" colspan="1">16</td></tr><tr><td rowspan="1" colspan="1">4</td><td rowspan="1" colspan="1">Elytron with one spot</td><td rowspan="1" colspan="1">5</td></tr><tr><td rowspan="1" colspan="1">–</td><td rowspan="1" colspan="1">Elytron with two spots</td><td rowspan="1" colspan="1">10</td></tr><tr><td rowspan="1" colspan="1">5</td><td rowspan="1" colspan="1">Labrum with anterior setae distinctly on upper surface margin</td><td rowspan="1" colspan="1">6</td></tr><tr><td rowspan="1" colspan="1">–</td><td rowspan="1" colspan="1">Labrum with anterior setae close to or on the apical margin</td><td rowspan="1" colspan="1">8</td></tr><tr><td rowspan="1" colspan="1">6</td><td rowspan="1" colspan="1">Labrum with apex narrow (<xref ref-type="fig" rid="F1">Fig. 3</xref>); mentum with median tooth stout and wide, strongly sinuate at middle of lateral margins (<xref ref-type="fig" rid="F2">Fig. 11</xref>). Length 25.0 mm</td><td rowspan="1" colspan="1"><italic><tp:taxon-name>Macrocheilus immanis</tp:taxon-name></italic> Andrewes</td></tr><tr><td rowspan="1" colspan="1">–</td><td rowspan="1" colspan="1">Labrum with apex wide; mentum with median tooth slender, almost straight at sides</td><td rowspan="1" colspan="1">7</td></tr><tr><td rowspan="1" colspan="1">7</td><td rowspan="1" colspan="1">Elytral spot transverse and almost rectangular (<xref ref-type="fig" rid="F4">Fig. 46</xref>); median tooth of mentum with four or five setae (<xref ref-type="fig" rid="F2">Fig. 12</xref>). Length 16.0 mm</td><td rowspan="1" colspan="1"><italic><tp:taxon-name>Macrocheilus niger</tp:taxon-name></italic> Andrewes</td></tr><tr><td rowspan="1" colspan="1">–</td><td rowspan="1" colspan="1">Elytral spot cruciform (<xref ref-type="fig" rid="F4">Fig. 47</xref>); median tooth of mentum with two setae. Length 14.5 mm</td><td rowspan="1" colspan="1"><italic><tp:taxon-name>Macrocheilus asteriscus</tp:taxon-name></italic> (White)</td></tr><tr><td rowspan="1" colspan="1">8</td><td rowspan="1" colspan="1">Elytral spot rounded, maxillary palpomere 4 roundly elongate; anterior setae of labrum close to apical margin. Length 12.5–14.0 mm</td><td rowspan="1" colspan="1"><italic><tp:taxon-name>Macrocheilus vitalisi</tp:taxon-name></italic> Andrewes</td></tr><tr><td rowspan="1" colspan="1">–</td><td rowspan="1" colspan="1">Elytral spot oblong, maxillary palpomere 4 short and stout (<xref ref-type="fig" rid="F2">Fig. 21</xref>); anterior setae of labrum along or on apical margin</td><td rowspan="1" colspan="1">9</td></tr><tr><td rowspan="1" colspan="1">9</td><td rowspan="1" colspan="1">Elytral spot covering intervals 3–7, anterior seta of labrum on apical margin (<xref ref-type="fig" rid="F1">Fig. 5</xref>). Length 13.0 mm</td><td rowspan="1" colspan="1"><italic><tp:taxon-name>Macrocheilus binotatus</tp:taxon-name></italic> Andrewes</td></tr><tr><td rowspan="1" colspan="1">–</td><td rowspan="1" colspan="1">Elytral spot covering intervals 2–7, anterior seta of labrum along apical margin. Length 10.0 mm</td><td rowspan="1" colspan="1"><italic><tp:taxon-name>Macrocheilus macromaculatus</tp:taxon-name></italic> Louwerens</td></tr><tr><td rowspan="1" colspan="1">10</td><td rowspan="1" colspan="1">Labrum with anterior setae on apical margin; ligula thickened at apex</td><td rowspan="1" colspan="1">11</td></tr><tr><td rowspan="1" colspan="1">–</td><td rowspan="1" colspan="1">Labrum with anterior setae beneath apex; ligula thin at apex</td><td rowspan="1" colspan="1">13</td></tr><tr><td rowspan="1" colspan="1">11</td><td rowspan="1" colspan="1">Labrum with apex wide; mentum with median tooth sinuate near apex on lateral margin, lateral lobes obtuse at apex. Length 15.5–17.0 mm</td><td rowspan="1" colspan="1"><italic><tp:taxon-name>Macrocheilus gigas</tp:taxon-name></italic> Zhao &amp; Tian</td></tr><tr><td rowspan="1" colspan="1">–</td><td rowspan="1" colspan="1">Labrum with apex pointed; mentum with median tooth not sinuate on lateral margin, lateral lobes sharp at apex</td><td rowspan="1" colspan="1">12</td></tr><tr><td rowspan="1" colspan="1">12</td><td rowspan="1" colspan="1">Body length 11.7–11.0 mm; elytral spots smaller (<xref ref-type="fig" rid="F4">Fig. 51</xref>); labrum exceptionaly convex on anterior portion which results apex can not be seen; maxillary palpomere 4 strongly and roundly dilated on anterior half portion</td><td rowspan="1" colspan="1"><italic><tp:taxon-name>Macrocheilus parvimaculatus</tp:taxon-name></italic> Zhao &amp; Tian</td></tr><tr><td rowspan="1" colspan="1">–</td><td rowspan="1" colspan="1">Body length 12.0–12.5 mm; elytral spots larger (<xref ref-type="fig" rid="F5">Fig. 52</xref>); labrum normally convex, apex visible (<xref ref-type="fig" rid="F1">Fig. 6</xref>); maxillary palpomere 4 slightly dilated (<xref ref-type="fig" rid="F2">Fig. 22</xref>)</td><td rowspan="1" colspan="1"><italic><tp:taxon-name>Macrocheilus tripustulatus</tp:taxon-name></italic> (Dejean)</td></tr><tr><td rowspan="1" colspan="1">13</td><td rowspan="1" colspan="1">Maxillary palpomere 4 strongly dilated</td><td rowspan="1" colspan="1">14</td></tr><tr><td rowspan="1" colspan="1">–</td><td rowspan="1" colspan="1">Maxillary palpomere 4 not or slightly dilated</td><td rowspan="1" colspan="1">15</td></tr><tr><td rowspan="1" colspan="1">14</td><td rowspan="1" colspan="1">Head and pronotum reddish brown (<xref ref-type="fig" rid="F5">Fig. 53</xref>); labrum relatively long; pronotum elongate; tibiae testaceous. Length 8.4 mm</td><td rowspan="1" colspan="1"><italic><tp:taxon-name>Macrocheilus chaudoiri</tp:taxon-name></italic> Andrewes</td></tr><tr><td rowspan="1" colspan="1">–</td><td rowspan="1" colspan="1">Head and pronotum black; labrum short (<xref ref-type="fig" rid="F1">Fig. 7</xref>); pronotum wide; tibiae black. Length 8.0 mm</td><td rowspan="1" colspan="1"><italic><tp:taxon-name>Macrocheilus nigrotibialis</tp:taxon-name></italic> Heller</td></tr><tr><td rowspan="1" colspan="1">15</td><td rowspan="1" colspan="1">Maxillary palpomere 4 slightly dilated; labrum not recurved at apex; clypeus with irregular setae on middle. Length 15.0 mm</td><td rowspan="1" colspan="1"><italic><tp:taxon-name>Macrocheilus bensoni</tp:taxon-name></italic> Hope</td></tr><tr><td rowspan="1" colspan="1">–</td><td rowspan="1" colspan="1">Maxillary palpomere 4 not dilated (<xref ref-type="fig" rid="F2">Fig. 24</xref>); labrum curved at anterior part (<xref ref-type="fig" rid="F1">Fig. 8</xref>); clypeus almost glabrous on middle. Length 9.5 mm</td><td rowspan="1" colspan="1"><italic><tp:taxon-name>Macrocheilus deuvie</tp:taxon-name></italic> sp. n.</td></tr><tr><td rowspan="1" colspan="1">16</td><td rowspan="1" colspan="1">Elytral spots large (1.5~2.2 mm), nearly rectangular</td><td rowspan="1" colspan="1">17</td></tr><tr><td rowspan="1" colspan="1">–</td><td rowspan="1" colspan="1">Elytral spots small (1.3~1.4 mm), not rectangular</td><td rowspan="1" colspan="1">19</td></tr><tr><td rowspan="1" colspan="1">17</td><td rowspan="1" colspan="1">Color brown; labrum with only three pairs of labral setae, apex pointed rounded; mandibles obtuse at apices; median tooth of mentum with lateral margin not sinuate. Length 10.8 mm</td><td rowspan="1" colspan="1"><italic><tp:taxon-name>Macrocheilus fuscipennis</tp:taxon-name></italic> Zhao &amp; Tian</td></tr><tr><td rowspan="1" colspan="1">–</td><td rowspan="1" colspan="1">Color black; labrum with four pairs of labral setae, apex widely rounded; mandibles sharp at apices; median tooth of mentum with lateral margin sinuate</td><td rowspan="1" colspan="1">18</td></tr><tr><td rowspan="1" colspan="1">18</td><td rowspan="1" colspan="1">Labrum with additional setae located between the anterior and intermediate setae (Fig. 8 in <xref ref-type="bibr" rid="B32">Zhao and Tian 2010</xref>); median tooth of mentum with lateral margin sinuate in middle; mandibles less sharp at apices. Length 12.3–12.5 mm</td><td rowspan="1" colspan="1"><italic><tp:taxon-name>Macrocheilus solidipalpis</tp:taxon-name></italic> Zhao &amp; Tian</td></tr><tr><td rowspan="1" colspan="1">–</td><td rowspan="1" colspan="1">Labrum with additional setae located before the anterior setae (Fig. 9 in <xref ref-type="bibr" rid="B32">Zhao and Tian 2010</xref>); median tooth of mentum with lateral margin sinuate on anterior one-third; mandibles sharper at apices. Length 11.0 mm</td><td rowspan="1" colspan="1"><italic><tp:taxon-name>Macrocheilus cheni</tp:taxon-name></italic> Zhao &amp; Tian</td></tr><tr><td rowspan="1" colspan="1">19</td><td rowspan="1" colspan="1">Labrum with anterior and intermediate setae distance from each other, apex pointed rounded (Fig. 10 in <xref ref-type="bibr" rid="B32">Zhao and Tian 2010</xref>); mandibles sharp at apices; median tooth of mentum sharp at apex; pronotum almost quadrate. Length 12.1 mm</td><td rowspan="1" colspan="1"><italic><tp:taxon-name>Macrocheilus quadratus</tp:taxon-name></italic> Zhao &amp; Tian</td></tr><tr><td rowspan="1" colspan="1">–</td><td rowspan="1" colspan="1">Labrum with anterior and intermediate setae closed each other, apex widely rounded (Fig. 11 in <xref ref-type="bibr" rid="B32">Zhao and Tian 2010</xref>); mandibles obtuse at apices; median tooth of mentum strongly obtuse at apex; pronotum nearly cordiform. Length 11.7 mm</td><td rowspan="1" colspan="1"><italic><tp:taxon-name>Macrocheilus sinuatilabris</tp:taxon-name></italic> Zhao &amp; Tian</td></tr></tbody></table></table-wrap></tp:treatment-sec><tp:treatment-sec><!--Section generated to contain objects referenced in tp:taxon-treatment.--><fig id="F2" position="float" orientation="portrait"><label>Figures 9–24.</label><caption><p>Mentum and Left maxillary palpi of <italic><tp:taxon-name>Macrocheilus</tp:taxon-name></italic> (ventral view): <bold>9, 17</bold> <italic><tp:taxon-name>Macrocheilus bicolor</tp:taxon-name></italic> (holotype) <bold>10, 18</bold> <italic><tp:taxon-name>Macrocheilus impictus</tp:taxon-name></italic> (male) <bold>11, 19</bold> <italic><tp:taxon-name>Macrocheilus immanis</tp:taxon-name></italic> (holotype) <bold>12, 20</bold> <italic><tp:taxon-name>Macrocheilus niger</tp:taxon-name></italic> (holotype) <bold>13, 21</bold> <italic><tp:taxon-name>Macrocheilus binotatus</tp:taxon-name></italic> (female) <bold>14, 22</bold> <italic><tp:taxon-name>Macrocheilus tripustulatus</tp:taxon-name></italic> (holotype) <bold>15, 23</bold> <italic><tp:taxon-name>Macrocheilus nigrotibialis</tp:taxon-name></italic> (holotype) <bold>16, 24</bold> <italic><tp:taxon-name>Macrocheilus deuvie</tp:taxon-name></italic> (holotype). Scale bar: 0.5 mm.</p></caption><graphic xmlns:xlink="http://www.w3.org/1999/xlink" xlink:href="ZooKeys-228-077-g002.jpg" position="float" orientation="portrait" xlink:type="simple"/></fig><fig id="F1" position="float" orientation="portrait"><label>Figures 1–8.</label><caption><p>Labrum and clypeus of <italic><tp:taxon-name>Macrocheilus</tp:taxon-name></italic> (dorsal view): <bold>1</bold> <italic><tp:taxon-name>Macrocheilus bicolor</tp:taxon-name></italic> (holotype) <bold>2</bold> <italic><tp:taxon-name>Macrocheilus impictus</tp:taxon-name></italic> (male) <bold>3</bold> <italic><tp:taxon-name>Macrocheilus immanis</tp:taxon-name></italic> (holotype) <bold>4</bold> <italic><tp:taxon-name>Macrocheilus niger</tp:taxon-name></italic> (holotype) <bold>5</bold> <italic><tp:taxon-name>Macrocheilus binotatus</tp:taxon-name></italic> (female) <bold>6</bold> <italic><tp:taxon-name>Macrocheilus tripustulatus</tp:taxon-name></italic> (holotype) <bold>7</bold> <italic><tp:taxon-name>Macrocheilus nigrotibialis</tp:taxon-name></italic> (holotype) <bold>8</bold> <italic><tp:taxon-name>Macrocheilus deuvie</tp:taxon-name></italic> (holotype). Scale bar: 0.5 mm.</p></caption><graphic xmlns:xlink="http://www.w3.org/1999/xlink" xlink:href="ZooKeys-228-077-g001.jpg" position="float" orientation="portrait" xlink:type="simple"/></fig><fig id="F4" position="float" orientation="portrait"><label>Figures 43–51.</label><caption><p>Habiti of <italic><tp:taxon-name>Macrocheilus</tp:taxon-name></italic> (dorsal view): <bold>43</bold> <italic><tp:taxon-name>Macrocheilus bicolor</tp:taxon-name></italic> (holotype) <bold>44</bold> <italic><tp:taxon-name>Macrocheilus impictus</tp:taxon-name></italic> (male) <bold>45</bold> <italic><tp:taxon-name>Macrocheilus immanis</tp:taxon-name></italic> (holotype) <bold>46</bold> <italic><tp:taxon-name>Macrocheilus niger</tp:taxon-name></italic> (holotype) <bold>47</bold> <italic><tp:taxon-name>Macrocheilus asteriscus</tp:taxon-name></italic> (male) <bold>48</bold> <italic><tp:taxon-name>Macrocheilus vitalisi</tp:taxon-name></italic> (holotype) <bold>49</bold> <italic><tp:taxon-name>Macrocheilus binotatus</tp:taxon-name></italic> (female) <bold>50</bold> <italic><tp:taxon-name>Macrocheilus gigas</tp:taxon-name></italic> (holotype) <bold>51</bold> <italic><tp:taxon-name>Macrocheilus parvimaculatus</tp:taxon-name></italic> (holotype).</p></caption><graphic xmlns:xlink="http://www.w3.org/1999/xlink" xlink:href="ZooKeys-228-077-g004.jpg" position="float" orientation="portrait" xlink:type="simple"/></fig><fig id="F5" position="float" orientation="portrait"><label>Figure 52–61.</label><caption><p><bold>52</bold> <italic><tp:taxon-name>Macrocheilus tripustulatus</tp:taxon-name></italic> (holotype) <bold>53</bold> <italic><tp:taxon-name>Macrocheilus chaudoiri</tp:taxon-name></italic> (holotype) <bold>54</bold> <italic><tp:taxon-name>Macrocheilus nigrotibialis</tp:taxon-name></italic> (holotype) <bold>55</bold> <italic><tp:taxon-name>Macrocheilus bensoni</tp:taxon-name></italic> (male) <bold>56</bold> <italic><tp:taxon-name>Macrocheilus deuvie</tp:taxon-name></italic> (holotype) <bold>57</bold> <italic><tp:taxon-name>Macrocheilus fuscipennis</tp:taxon-name></italic> (holotype) <bold>58</bold> <italic><tp:taxon-name>Macrocheilus solidipalpis</tp:taxon-name></italic> (holotype) <bold>59</bold> <italic><tp:taxon-name>Macrocheilus cheni</tp:taxon-name></italic> (holotype) <bold>60</bold> <italic><tp:taxon-name>Macrocheilus quadratus</tp:taxon-name></italic> (holotype) <bold>61</bold> <italic><tp:taxon-name>Macrocheilus sinuatilabris</tp:taxon-name></italic> (holotype). Scale bar: 5.0 mm.</p></caption><graphic xmlns:xlink="http://www.w3.org/1999/xlink" xlink:href="ZooKeys-228-077-g005.jpg" position="float" orientation="portrait" xlink:type="simple"/></fig></tp:treatment-sec><ref-list><ref id="B17"><mixed-citation xmlns:xlink="http://www.w3.org/1999/xlink" xlink:type="simple"><person-group><name name-style="western"><surname>Hope</surname><given-names>FW</given-names></name></person-group> (<year>1838</year>)<source> The coleopterist’s manual, part the second, containing the predaceous land and water beetles of Linneus and Fabricius. London: Bohn, xvi+ 168, 3 pl., frontispiece.</source></mixed-citation></ref><ref id="B19"><mixed-citation xmlns:xlink="http://www.w3.org/1999/xlink" xlink:type="simple"><person-group><name name-style="western"><surname>Jeannel</surname><given-names>R</given-names></name></person-group> (<year>1949</year>)<source> Faune de l’Empire français. XI. Coléoptères Carabiques de la région Malgache (troisième partie). Paris: Librairie Larose, 767–1146.</source></mixed-citation></ref><ref id="B32"><mixed-citation xmlns:xlink="http://www.w3.org/1999/xlink" xlink:type="simple"><person-group><name name-style="western"><surname>Zhao</surname><given-names>DY</given-names></name><name name-style="western"><surname>Tian</surname><given-names>MY</given-names></name></person-group> (<year>2010</year>)<article-title> A review of the genus Macrocheilus Hope (Coleoptera: Carabidae: Helluonini) of China, with descriptions of seven new species.</article-title> <source>Polish Journal of Entomology, </source> <volume>29</volume>: <fpage>3</fpage>-<lpage>23</lpage>.</mixed-citation></ref><ref id="B28"><mixed-citation xmlns:xlink="http://www.w3.org/1999/xlink" xlink:type="simple"><person-group><name name-style="western"><surname>Reiche</surname><given-names>L</given-names></name></person-group> (<year>1842</year>)<source> Recherches sur les Helluonides, ou révision du genre Helluo, Bonelli et Dejean. Annales de la Société Entomologique de France, 11[1842]: 323–344.</source></mixed-citation></ref></ref-list></tp:taxon-treatment>
