# Supplementary material for: Taxonomic notes on the Macrocheilus Hope (Coleoptera, Carabidae, Helluonini) from Oriental Region, with description of one new species from the Philippines
Source: Zookeys. 2012 Oct 18;(228):77–100. doi: 10.3897/zookeys.228.3401 (PMC11321467; doi:10.3897/zookeys.228.3401)
Supplement: XML Treatment for Macrocheilus bicolor [file zookeys.228.3401-treatment2.xml]

<!DOCTYPE tp:taxon-treatment
  PUBLIC "-//TaxonX//DTD Taxonomic Treatment Publishing DTD v0 20100105//EN" "tax-treatment-NSO.dtd">
<tp:taxon-treatment xmlns:tp="http://www.plazi.org/taxpub"><tp:treatment-meta><mixed-citation publication-type="journal"><person-group><name><surname>Zhao</surname><given-names>Danyang</given-names></name><name><surname>Tian</surname><given-names>Mingyi</given-names></name></person-group><article-title>Taxonomic notes on the <italic>Macrocheilus</italic> Hope (Coleoptera, Carabidae, Helluonini) from Oriental Region, with description of one new species from the Philippines</article-title><source>Zookeys</source><day>18</day><month>10</month><year>2012</year><volume>2012</volume><issue>228</issue><fpage>77</fpage><lpage>100</lpage><pub-id pub-id-type="doi">10.3897/zookeys.228.3401</pub-id></mixed-citation></tp:treatment-meta><tp:nomenclature><tp:taxon-name>
            <tp:taxon-name-part taxon-name-part-type="genus">Macrocheilus</tp:taxon-name-part>
            <tp:taxon-name-part taxon-name-part-type="species">bicolor</tp:taxon-name-part>
            <object-id xmlns:xlink="http://www.w3.org/1999/xlink" xlink:type="simple">http://species-id.net/wiki/Macrocheilus_bicolor</object-id>
          </tp:taxon-name><tp:taxon-authority>Andrewes, 1920</tp:taxon-authority><xref ref-type="fig" rid="F1">Figs 1</xref><xref ref-type="fig" rid="F2">, 9, 17</xref><xref ref-type="fig" rid="F3">, 37</xref><xref ref-type="fig" rid="F4">, 43</xref><tp:nomenclature-citation-list><tp:nomenclature-citation><tp:taxon-name>Macrocheilus bicolor</tp:taxon-name><comment> <xref ref-type="bibr" rid="B2">Andrewes 1920</xref>: 503; <xref ref-type="bibr" rid="B7">Andrewes 1930</xref>: 206; <xref ref-type="bibr" rid="B11">Csiki 1932</xref>: 1573; <xref ref-type="bibr" rid="B22">Lorenz 2005</xref>: 512. Type locality: India (Bombay: Belgaum), deposited in NHML.</comment></tp:nomenclature-citation></tp:nomenclature-citation-list></tp:nomenclature><tp:treatment-sec sec-type="Diagnosis"><title>Diagnosis.</title><p>Length 6.3–6.5 mm, width 2.5 mm. Head and prothorax red; elytra black or sometimes bluish black. Labrum (<xref ref-type="fig" rid="F1">Fig. 1</xref>) semicircular in front, shortly depressed towards base, front pair of setae small and closely placed along the front margin, intermediate one at a distance from margin; ligula rectangular, with a wide and deep median impression, a pair of setae at a distance form apex depressed at base; apex truncate, outer apical angles rounded; mentum (<xref ref-type="fig" rid="F2">Fig. 9</xref>) glabrous at base, both tooth and lobes elongate, slender and sharp at apex; tooth almost as long as lobes, two pairs of setae on base; lobes sinuate at a distance from apex along outer margin; maxillary palpi (<xref ref-type="fig" rid="F2">Fig. 17</xref>) not dilated. Elytra without spots.</p><fig id="F1" position="float" orientation="portrait"><label>Figures 1–8.</label><caption><p>Labrum and clypeus of <italic><tp:taxon-name>Macrocheilus</tp:taxon-name></italic> (dorsal view): <bold>1</bold> <italic><tp:taxon-name>Macrocheilus bicolor</tp:taxon-name></italic> (holotype) <bold>2</bold> <italic><tp:taxon-name>Macrocheilus impictus</tp:taxon-name></italic> (male) <bold>3</bold> <italic><tp:taxon-name>Macrocheilus immanis</tp:taxon-name></italic> (holotype) <bold>4</bold> <italic><tp:taxon-name>Macrocheilus niger</tp:taxon-name></italic> (holotype) <bold>5</bold> <italic><tp:taxon-name>Macrocheilus binotatus</tp:taxon-name></italic> (female) <bold>6</bold> <italic><tp:taxon-name>Macrocheilus tripustulatus</tp:taxon-name></italic> (holotype) <bold>7</bold> <italic><tp:taxon-name>Macrocheilus nigrotibialis</tp:taxon-name></italic> (holotype) <bold>8</bold> <italic><tp:taxon-name>Macrocheilus deuvie</tp:taxon-name></italic> (holotype). Scale bar: 0.5 mm.</p></caption><graphic xmlns:xlink="http://www.w3.org/1999/xlink" xlink:href="ZooKeys-228-077-g001.jpg" position="float" orientation="portrait" xlink:type="simple"/></fig><fig id="F2" position="float" orientation="portrait"><label>Figures 9–24.</label><caption><p>Mentum and Left maxillary palpi of <italic><tp:taxon-name>Macrocheilus</tp:taxon-name></italic> (ventral view): <bold>9, 17</bold> <italic><tp:taxon-name>Macrocheilus bicolor</tp:taxon-name></italic> (holotype) <bold>10, 18</bold> <italic><tp:taxon-name>Macrocheilus impictus</tp:taxon-name></italic> (male) <bold>11, 19</bold> <italic><tp:taxon-name>Macrocheilus immanis</tp:taxon-name></italic> (holotype) <bold>12, 20</bold> <italic><tp:taxon-name>Macrocheilus niger</tp:taxon-name></italic> (holotype) <bold>13, 21</bold> <italic><tp:taxon-name>Macrocheilus binotatus</tp:taxon-name></italic> (female) <bold>14, 22</bold> <italic><tp:taxon-name>Macrocheilus tripustulatus</tp:taxon-name></italic> (holotype) <bold>15, 23</bold> <italic><tp:taxon-name>Macrocheilus nigrotibialis</tp:taxon-name></italic> (holotype) <bold>16, 24</bold> <italic><tp:taxon-name>Macrocheilus deuvie</tp:taxon-name></italic> (holotype). Scale bar: 0.5 mm.</p></caption><graphic xmlns:xlink="http://www.w3.org/1999/xlink" xlink:href="ZooKeys-228-077-g002.jpg" position="float" orientation="portrait" xlink:type="simple"/></fig><p>Female genitalia. Gonocoxite short, stout, inner margin arcuate and not sinuate, apex short and sharp (<xref ref-type="fig" rid="F3">Fig. 37</xref>).</p><fig id="F3" position="float" orientation="portrait"><label>Figures 25–42. </label><caption><p>Aedeagus of <italic><tp:taxon-name>Macrocheilus</tp:taxon-name></italic> (left lateral and dorsal view) and Left gonopods of female genitalia (dorsal view): <bold>25, 26, 38</bold> <italic><tp:taxon-name>Macrocheilus impictus</tp:taxon-name></italic> <bold>27, 28</bold> <italic><tp:taxon-name>Macrocheilus immanis</tp:taxon-name></italic> (holotype) <bold>29, 30, 39</bold> <italic><tp:taxon-name>Macrocheilus niger</tp:taxon-name></italic> <bold>31, 32, 41</bold> <italic><tp:taxon-name>Macrocheilus tripustulatus</tp:taxon-name></italic> <bold>33, 34, 42</bold> <italic><tp:taxon-name>Macrocheilus nigrotibialis</tp:taxon-name></italic> (holotype) <bold>35, 36</bold> <italic><tp:taxon-name>Macrocheilus deuvie</tp:taxon-name></italic> (holotype) <bold>37</bold> <italic><tp:taxon-name>Macrocheilus bicolor</tp:taxon-name></italic> (holotype) <bold>40</bold> <italic><tp:taxon-name>Macrocheilus binotatus</tp:taxon-name></italic>. Scale bar: 0.5 mm.</p></caption><graphic xmlns:xlink="http://www.w3.org/1999/xlink" xlink:href="ZooKeys-228-077-g003.jpg" position="float" orientation="portrait" xlink:type="simple"/></fig><fig id="F4" position="float" orientation="portrait"><label>Figures 43–51.</label><caption><p>Habiti of <italic><tp:taxon-name>Macrocheilus</tp:taxon-name></italic> (dorsal view): <bold>43</bold> <italic><tp:taxon-name>Macrocheilus bicolor</tp:taxon-name></italic> (holotype) <bold>44</bold> <italic><tp:taxon-name>Macrocheilus impictus</tp:taxon-name></italic> (male) <bold>45</bold> <italic><tp:taxon-name>Macrocheilus immanis</tp:taxon-name></italic> (holotype) <bold>46</bold> <italic><tp:taxon-name>Macrocheilus niger</tp:taxon-name></italic> (holotype) <bold>47</bold> <italic><tp:taxon-name>Macrocheilus asteriscus</tp:taxon-name></italic> (male) <bold>48</bold> <italic><tp:taxon-name>Macrocheilus vitalisi</tp:taxon-name></italic> (holotype) <bold>49</bold> <italic><tp:taxon-name>Macrocheilus binotatus</tp:taxon-name></italic> (female) <bold>50</bold> <italic><tp:taxon-name>Macrocheilus gigas</tp:taxon-name></italic> (holotype) <bold>51</bold> <italic><tp:taxon-name>Macrocheilus parvimaculatus</tp:taxon-name></italic> (holotype).</p></caption><graphic xmlns:xlink="http://www.w3.org/1999/xlink" xlink:href="ZooKeys-228-077-g004.jpg" position="float" orientation="portrait" xlink:type="simple"/></fig></tp:treatment-sec><tp:treatment-sec sec-type="Remarks"><title>Remarks.</title><p>This species is allied to the next species, <italic><tp:taxon-name>Macrocheilus impictus</tp:taxon-name></italic> (Wiedemann). Both differ from other species in the absence of elytral spot.</p></tp:treatment-sec><tp:treatment-sec sec-type="Materials examined"><title>Materials examined.</title><p>Holotype: 1 female, labeled “Kaoeqaoe, 740, Type, <italic><tp:taxon-name>Macrochilus bicolor</tp:taxon-name></italic> Type Andr., H. E. Andrewes det.; H. E. Andrewes Coll. B. M. 1945–97.; <italic><tp:taxon-name>Macrochilus bicolor</tp:taxon-name></italic> Andrewes, 1920”, deposited in NHML. 1 ex, sex unknown (the abdomen missing), labeled “Bangalore, Chikkangalur, Taboourel, 1900; <italic><tp:taxon-name>Macrocheilus bicolor</tp:taxon-name></italic> Andrewes, H. E. Andrewes det.”, deposited in MNHN.</p></tp:treatment-sec><tp:treatment-sec sec-type="Distribution"><title>Distribution.</title><p>India.</p></tp:treatment-sec><ref-list><ref id="B2"><mixed-citation xmlns:xlink="http://www.w3.org/1999/xlink" xlink:type="simple"><person-group><name name-style="western"><surname>Andrewes</surname><given-names>HE</given-names></name></person-group> (<year>1920</year>)<article-title> Papers on Oriental Carabidae.-V.</article-title> <source>The Annals and Magazine of Natural History, </source> <volume>9</volume> (<issue>6</issue>): <fpage>493</fpage>-<lpage>506</lpage>. doi: <ext-link ext-link-type="uri" xlink:href="http://dx.doi.org/10.1080/00222932008632476" xlink:type="simple">10.1080/00222932008632476</ext-link></mixed-citation></ref><ref id="B7"><mixed-citation xmlns:xlink="http://www.w3.org/1999/xlink" xlink:type="simple"><person-group><name name-style="western"><surname>Andrewes</surname><given-names>HE</given-names></name></person-group> (<year>1930</year>)<source> Catalogue of Indian Insects (Part 18: Carabidae). Government of India Central Publication Branch, Calcutta, xxi+389 pp.</source></mixed-citation></ref><ref id="B11"><mixed-citation xmlns:xlink="http://www.w3.org/1999/xlink" xlink:type="simple"><person-group><name name-style="western"><surname>Csiki</surname><given-names>E</given-names></name></person-group> (<year>1932</year>)<source> Carabidae: Harpalinae VII (Pars 124).  In Junk W, Schenkling S (Eds) Coleopterorum Catalogus. Volumen III. Carabidae III. Berlin, 1279–1598.</source></mixed-citation></ref><ref id="B22"><mixed-citation xmlns:xlink="http://www.w3.org/1999/xlink" xlink:type="simple"><person-group><name name-style="western"><surname>Lorenz</surname><given-names>W</given-names></name></person-group> (<year>2005</year>)<source> Systematic List of Extant Ground Beetles of the World. Second Edition. Tutzing: Published by the author, 530 pp.</source></mixed-citation></ref></ref-list></tp:taxon-treatment>
