# Supplementary material for: Taxonomic notes on the Macrocheilus Hope (Coleoptera, Carabidae, Helluonini) from Oriental Region, with description of one new species from the Philippines
Source: Zookeys. 2012 Oct 18;(228):77–100. doi: 10.3897/zookeys.228.3401 (PMC11321467; doi:10.3897/zookeys.228.3401)
Supplement: XML Treatment for Macrocheilus asteriscus [file zookeys.228.3401-treatment6.xml]

<!DOCTYPE tp:taxon-treatment
  PUBLIC "-//TaxonX//DTD Taxonomic Treatment Publishing DTD v0 20100105//EN" "tax-treatment-NSO.dtd">
<tp:taxon-treatment xmlns:tp="http://www.plazi.org/taxpub"><tp:treatment-meta><mixed-citation publication-type="journal"><person-group><name><surname>Zhao</surname><given-names>Danyang</given-names></name><name><surname>Tian</surname><given-names>Mingyi</given-names></name></person-group><article-title>Taxonomic notes on the <italic>Macrocheilus</italic> Hope (Coleoptera, Carabidae, Helluonini) from Oriental Region, with description of one new species from the Philippines</article-title><source>Zookeys</source><day>18</day><month>10</month><year>2012</year><volume>2012</volume><issue>228</issue><fpage>77</fpage><lpage>100</lpage><pub-id pub-id-type="doi">10.3897/zookeys.228.3401</pub-id></mixed-citation></tp:treatment-meta><tp:nomenclature><tp:taxon-name>
            <tp:taxon-name-part taxon-name-part-type="genus">Macrocheilus</tp:taxon-name-part>
            <tp:taxon-name-part taxon-name-part-type="species">asteriscus</tp:taxon-name-part>
            <object-id xmlns:xlink="http://www.w3.org/1999/xlink" xlink:type="simple">http://species-id.net/wiki/Macrocheilus_asteriscus</object-id>
          </tp:taxon-name><tp:taxon-authority>White, 1844</tp:taxon-authority><xref ref-type="fig" rid="F4">Fig. 47</xref><tp:nomenclature-citation-list><tp:nomenclature-citation><tp:taxon-name>Macrocheilus asteriscus</tp:taxon-name><comment> <xref ref-type="bibr" rid="B30">White 1844</xref>: 422; <xref ref-type="bibr" rid="B9">Bates 1892</xref>: 389; <xref ref-type="bibr" rid="B1">Andrewes 1919</xref>: 180; <xref ref-type="bibr" rid="B2">1920</xref>: 500; <xref ref-type="bibr" rid="B5">1924</xref>: 470; <xref ref-type="bibr" rid="B7">1930</xref>: 206; <xref ref-type="bibr" rid="B11">Csiki 1932</xref>: 1573; <xref ref-type="bibr" rid="B31">Wu 1937</xref>: 188; <xref ref-type="bibr" rid="B20">Jedlička 1963</xref>: 470; <xref ref-type="bibr" rid="B18">Hůrka 2003</xref>:407; <xref ref-type="bibr" rid="B22">Lorenz 2005</xref>: 512; <xref ref-type="bibr" rid="B32">Zhao and Tian 2010</xref>: 6. Type locality: China (Hongkong), deposited in NHML.</comment></tp:nomenclature-citation><tp:nomenclature-citation><tp:taxon-name>Planetes crucifer</tp:taxon-name><comment> <xref ref-type="bibr" rid="B27">Redtenbacher 1867</xref>: 4. Type locality: China (Hongkong), deposited in NHML.</comment></tp:nomenclature-citation></tp:nomenclature-citation-list></tp:nomenclature><tp:treatment-sec sec-type="Remarks"><title>Remarks.</title><p><italic><tp:taxon-name>Macrocheilus asteriscus</tp:taxon-name></italic> differs from other species in having cruciform elytral spots, the slender median tooth of mentum and the narrow apex of ligula.</p></tp:treatment-sec><tp:treatment-sec sec-type="Materials examined"><title>Materials examined.</title><p>2 males, 1 female, “Hongkong” (MNHN); 2 males, “Hainan, Oct. 1979, Shaoming Zhuo leg.” (SCAU); 2 males, “Guangdong: Zhanjiang, Jul. 1982” (SCAU); 1 male, 1 female, “Guangdong: Zhanjiang, May, 1983” (SCAU). 1 male, 1 female, “Annam, Phuc-Son, Nov. to Dec., H, Fruhstorfer”, Central Vietnam (MNHN); 1 male, “Tonkin, P. Lemée, 1903–1906”, North Vietnam (MNHN); 1 male, “Laos. Mouhot” and “Janson Acq. 1884” (MNHN); 2 males, “Java, Preanger”, Indonesia (MNHN); 1 female, “Nilgherries” and “Ex. Musaeo H. W. Bates, 1892”, India (MNHN).</p></tp:treatment-sec><tp:treatment-sec sec-type="Distribution"><title>Distribution.</title><p>China, Vietnam, Laos, Myanmar, Indonesia and India.</p></tp:treatment-sec><tp:treatment-sec><!--Section generated to contain objects referenced in tp:taxon-treatment.--><fig id="F4" position="float" orientation="portrait"><label>Figures 43–51.</label><caption><p>Habiti of <italic><tp:taxon-name>Macrocheilus</tp:taxon-name></italic> (dorsal view): <bold>43</bold> <italic><tp:taxon-name>Macrocheilus bicolor</tp:taxon-name></italic> (holotype) <bold>44</bold> <italic><tp:taxon-name>Macrocheilus impictus</tp:taxon-name></italic> (male) <bold>45</bold> <italic><tp:taxon-name>Macrocheilus immanis</tp:taxon-name></italic> (holotype) <bold>46</bold> <italic><tp:taxon-name>Macrocheilus niger</tp:taxon-name></italic> (holotype) <bold>47</bold> <italic><tp:taxon-name>Macrocheilus asteriscus</tp:taxon-name></italic> (male) <bold>48</bold> <italic><tp:taxon-name>Macrocheilus vitalisi</tp:taxon-name></italic> (holotype) <bold>49</bold> <italic><tp:taxon-name>Macrocheilus binotatus</tp:taxon-name></italic> (female) <bold>50</bold> <italic><tp:taxon-name>Macrocheilus gigas</tp:taxon-name></italic> (holotype) <bold>51</bold> <italic><tp:taxon-name>Macrocheilus parvimaculatus</tp:taxon-name></italic> (holotype).</p></caption><graphic xmlns:xlink="http://www.w3.org/1999/xlink" xlink:href="ZooKeys-228-077-g004.jpg" position="float" orientation="portrait" xlink:type="simple"/></fig></tp:treatment-sec><ref-list><ref id="B30"><mixed-citation xmlns:xlink="http://www.w3.org/1999/xlink" xlink:type="simple"><person-group><name name-style="western"><surname>White</surname><given-names>A</given-names></name></person-group> (<year>1844</year>)<article-title> Some new insects from China.</article-title> <source>The Annals and Magazine of Natural History, </source> <volume>14</volume>: <fpage>422</fpage>-<lpage>423</lpage>. doi: <ext-link ext-link-type="uri" xlink:href="http://dx.doi.org/10.1080/037454809495213" xlink:type="simple">10.1080/037454809495213</ext-link></mixed-citation></ref><ref id="B9"><mixed-citation xmlns:xlink="http://www.w3.org/1999/xlink" xlink:type="simple"><person-group><name name-style="western"><surname>Bates</surname><given-names>HW</given-names></name></person-group> (<year>1892</year>)<article-title> Viaggio de Leonardo Fea in Birmania e regioni vicine. XLIV. List of the Carabidae.</article-title> <source>Annali del Museo Civico di Storia Naturale di Genova, </source> <volume>32</volume>: <fpage>267</fpage>-<lpage>428</lpage>.</mixed-citation></ref><ref id="B1"><mixed-citation xmlns:xlink="http://www.w3.org/1999/xlink" xlink:type="simple"><person-group><name name-style="western"><surname>Andrewes</surname><given-names>HE</given-names></name></person-group> (<year>1919</year>)<article-title> On the types of Oriental Carabidae in the British Museum, and in the Hope Department of the Oxford University Museum.</article-title> <source>The transactions of the Entomological Society of London, </source> <volume>1919</volume>: <fpage>119</fpage>-<lpage>217</lpage>.</mixed-citation></ref><ref id="B2"><mixed-citation xmlns:xlink="http://www.w3.org/1999/xlink" xlink:type="simple"><person-group><name name-style="western"><surname>Andrewes</surname><given-names>HE</given-names></name></person-group> (<year>1920</year>)<article-title> Papers on Oriental Carabidae.-V.</article-title> <source>The Annals and Magazine of Natural History, </source> <volume>9</volume> (<issue>6</issue>): <fpage>493</fpage>-<lpage>506</lpage>. doi: <ext-link ext-link-type="uri" xlink:href="http://dx.doi.org/10.1080/00222932008632476" xlink:type="simple">10.1080/00222932008632476</ext-link></mixed-citation></ref><ref id="B5"><mixed-citation xmlns:xlink="http://www.w3.org/1999/xlink" xlink:type="simple"><person-group><name name-style="western"><surname>Andrewes</surname><given-names>HE</given-names></name></person-group> (<year>1924</year>)<article-title> Part 2: Systematic list and description of a new species. In: Andrewes H.E. &amp; Scott H.: A list of Carabidae from Macao, South China, with a description of a new species and biological notes.</article-title> <source>The Annals and Magazine of Natural History, </source> <volume>9</volume> (<issue>13</issue>): <fpage>466</fpage>-<lpage>472</lpage>. doi: <ext-link ext-link-type="uri" xlink:href="http://dx.doi.org/10.1080/00222932408633058" xlink:type="simple">10.1080/00222932408633058</ext-link></mixed-citation></ref><ref id="B7"><mixed-citation xmlns:xlink="http://www.w3.org/1999/xlink" xlink:type="simple"><person-group><name name-style="western"><surname>Andrewes</surname><given-names>HE</given-names></name></person-group> (<year>1930</year>)<source> Catalogue of Indian Insects (Part 18: Carabidae). Government of India Central Publication Branch, Calcutta, xxi+389 pp.</source></mixed-citation></ref><ref id="B11"><mixed-citation xmlns:xlink="http://www.w3.org/1999/xlink" xlink:type="simple"><person-group><name name-style="western"><surname>Csiki</surname><given-names>E</given-names></name></person-group> (<year>1932</year>)<source> Carabidae: Harpalinae VII (Pars 124).  In Junk W, Schenkling S (Eds) Coleopterorum Catalogus. Volumen III. Carabidae III. Berlin, 1279–1598.</source></mixed-citation></ref><ref id="B31"><mixed-citation xmlns:xlink="http://www.w3.org/1999/xlink" xlink:type="simple"><person-group><name name-style="western"><surname>Wu</surname><given-names>CF</given-names></name></person-group> (<year>1937</year>)<source> Catalogus Insectorum Sinensium. III. Peiping: The Fan Memorial Institute of Biology, 1312 pp.</source></mixed-citation></ref><ref id="B20"><mixed-citation xmlns:xlink="http://www.w3.org/1999/xlink" xlink:type="simple"><person-group><name name-style="western"><surname>Jedlička</surname><given-names>A</given-names></name></person-group> (<year>1963</year>)<article-title> Monographie der Truncatipennen aus Ostasien. Lebinnae – Odacanthinae – Brachyninae (Coleoptera, Carabidae).</article-title> <source>Entomologische Abhandlungen und Berichte aus dem Staatlchen Museum für Tierkunde in Dresden, </source> <volume>28</volume>: <fpage>269</fpage>-<lpage>578</lpage>.</mixed-citation></ref><ref id="B18"><mixed-citation xmlns:xlink="http://www.w3.org/1999/xlink" xlink:type="simple"><person-group><name name-style="western"><surname>Hůrka</surname><given-names>K</given-names></name></person-group> (<year>2003</year>)<source> Carabidae: Helluonini.</source> <publisher-name>In: Löbl I, Smetana A (Eds) Catalogue of Palaearctic Coleoptera. I: Archostemata-Myxophaga-Adephage. Apollo Books</publisher-name>, <publisher-loc>Stenstrup</publisher-loc>, <lpage>407</lpage> pp.</mixed-citation></ref><ref id="B22"><mixed-citation xmlns:xlink="http://www.w3.org/1999/xlink" xlink:type="simple"><person-group><name name-style="western"><surname>Lorenz</surname><given-names>W</given-names></name></person-group> (<year>2005</year>)<source> Systematic List of Extant Ground Beetles of the World. Second Edition. Tutzing: Published by the author, 530 pp.</source></mixed-citation></ref><ref id="B32"><mixed-citation xmlns:xlink="http://www.w3.org/1999/xlink" xlink:type="simple"><person-group><name name-style="western"><surname>Zhao</surname><given-names>DY</given-names></name><name name-style="western"><surname>Tian</surname><given-names>MY</given-names></name></person-group> (<year>2010</year>)<article-title> A review of the genus Macrocheilus Hope (Coleoptera: Carabidae: Helluonini) of China, with descriptions of seven new species.</article-title> <source>Polish Journal of Entomology, </source> <volume>29</volume>: <fpage>3</fpage>-<lpage>23</lpage>.</mixed-citation></ref><ref id="B27"><mixed-citation xmlns:xlink="http://www.w3.org/1999/xlink" xlink:type="simple"><person-group><name name-style="western"><surname>Redtenbacher</surname><given-names>L</given-names></name></person-group> (<year>1867</year>)<source> Zoologischer Theil. Zweiter Band. I. Abtheilung A. 1. Coleoptera. Reise der Österreichischen Fregatte Novara un die Erde in den Jahren 1857, 1858, 1859 unter der befehlen des Commodere B. von Wüllerstorf-Urbair. Karl Gerold’s Sohn, Wien, 1–249.</source></mixed-citation></ref></ref-list></tp:taxon-treatment>
