# Supplementary material for: Taxonomic notes on the Macrocheilus Hope (Coleoptera, Carabidae, Helluonini) from Oriental Region, with description of one new species from the Philippines
Source: Zookeys. 2012 Oct 18;(228):77–100. doi: 10.3897/zookeys.228.3401 (PMC11321467; doi:10.3897/zookeys.228.3401)
Supplement: XML Treatment for Macrocheilus vitalisi [file zookeys.228.3401-treatment7.xml]

<!DOCTYPE tp:taxon-treatment
  PUBLIC "-//TaxonX//DTD Taxonomic Treatment Publishing DTD v0 20100105//EN" "tax-treatment-NSO.dtd">
<tp:taxon-treatment xmlns:tp="http://www.plazi.org/taxpub"><tp:treatment-meta><mixed-citation publication-type="journal"><person-group><name><surname>Zhao</surname><given-names>Danyang</given-names></name><name><surname>Tian</surname><given-names>Mingyi</given-names></name></person-group><article-title>Taxonomic notes on the <italic>Macrocheilus</italic> Hope (Coleoptera, Carabidae, Helluonini) from Oriental Region, with description of one new species from the Philippines</article-title><source>Zookeys</source><day>18</day><month>10</month><year>2012</year><volume>2012</volume><issue>228</issue><fpage>77</fpage><lpage>100</lpage><pub-id pub-id-type="doi">10.3897/zookeys.228.3401</pub-id></mixed-citation></tp:treatment-meta><tp:nomenclature><tp:taxon-name>
            <tp:taxon-name-part taxon-name-part-type="genus">Macrocheilus</tp:taxon-name-part>
            <tp:taxon-name-part taxon-name-part-type="species">vitalisi</tp:taxon-name-part>
            <object-id xmlns:xlink="http://www.w3.org/1999/xlink" xlink:type="simple">http://species-id.net/wiki/Macrocheilus_vitalisi</object-id>
          </tp:taxon-name><tp:taxon-authority>Andrewes, 1920</tp:taxon-authority><xref ref-type="fig" rid="F4">Fig. 48</xref><tp:nomenclature-citation-list><tp:nomenclature-citation><tp:taxon-name>Macrocheilus vitalisi</tp:taxon-name><comment> <xref ref-type="bibr" rid="B2">Andrewes 1920</xref>: 500; <xref ref-type="bibr" rid="B7">Andrewes 1930</xref>: 208; <xref ref-type="bibr" rid="B11">Csiki 1932</xref>: 1575; <xref ref-type="bibr" rid="B31">Wu 1937</xref>: 188; <xref ref-type="bibr" rid="B20">Jedlička 1963</xref>: 470; <xref ref-type="bibr" rid="B18">Hůrka 2003</xref>: 407; <xref ref-type="bibr" rid="B22">Lorenz 2005</xref>: 512; <xref ref-type="bibr" rid="B32">Zhao and Tian 2010</xref>: 7.</comment></tp:nomenclature-citation></tp:nomenclature-citation-list></tp:nomenclature><tp:treatment-sec sec-type="Remarks"><title>Remarks.</title><p><italic><tp:taxon-name>Macrocheilus vitalisi</tp:taxon-name></italic> is similar to <italic><tp:taxon-name>Macrocheilus binotatus</tp:taxon-name></italic> from Sumatra, but as stated by <xref ref-type="bibr" rid="B8">Andrewes (1931)</xref>, <italic><tp:taxon-name>Macrocheilus binotatus</tp:taxon-name></italic> differs from <italic><tp:taxon-name>Macrocheilus vitalisi</tp:taxon-name></italic> by “the dark colour, the elytral spot oblong and red; the upper surface generally is more coarsely and less densely punctuate, the genae are contracted more sharply to the neck, the sides of the prothorax are less sinuate behind, the elytral intervals more convex, with punctuation along the side more widely spaced and coarser”. In addition, according to our examination, the anterior seta of the labrum is closer to the apical margin in <italic><tp:taxon-name>Macrocheilus vitalisi</tp:taxon-name></italic> than in <italic><tp:taxon-name>Macrocheilus binotatus</tp:taxon-name></italic> and the 4th maxillary palpomere is cylindrically dilated in <italic><tp:taxon-name>Macrocheilus vitalisi</tp:taxon-name></italic>.</p></tp:treatment-sec><tp:treatment-sec sec-type="Materials examined"><title>Materials examined.</title><p>1 female, the holotype, “China, Bowring 63·47*, 986 27/2/53” (NHML); 1 female, “Tonkin, Région de Hoa-Binh”, “Muséum Paris, 1932, A. de Cooman” (MNHN).</p></tp:treatment-sec><tp:treatment-sec sec-type="Distribution"><title>Distribution.</title><p>China, Laos, Vietnam, Borneo.</p></tp:treatment-sec><tp:treatment-sec><!--Section generated to contain objects referenced in tp:taxon-treatment.--><fig id="F4" position="float" orientation="portrait"><label>Figures 43–51.</label><caption><p>Habiti of <italic><tp:taxon-name>Macrocheilus</tp:taxon-name></italic> (dorsal view): <bold>43</bold> <italic><tp:taxon-name>Macrocheilus bicolor</tp:taxon-name></italic> (holotype) <bold>44</bold> <italic><tp:taxon-name>Macrocheilus impictus</tp:taxon-name></italic> (male) <bold>45</bold> <italic><tp:taxon-name>Macrocheilus immanis</tp:taxon-name></italic> (holotype) <bold>46</bold> <italic><tp:taxon-name>Macrocheilus niger</tp:taxon-name></italic> (holotype) <bold>47</bold> <italic><tp:taxon-name>Macrocheilus asteriscus</tp:taxon-name></italic> (male) <bold>48</bold> <italic><tp:taxon-name>Macrocheilus vitalisi</tp:taxon-name></italic> (holotype) <bold>49</bold> <italic><tp:taxon-name>Macrocheilus binotatus</tp:taxon-name></italic> (female) <bold>50</bold> <italic><tp:taxon-name>Macrocheilus gigas</tp:taxon-name></italic> (holotype) <bold>51</bold> <italic><tp:taxon-name>Macrocheilus parvimaculatus</tp:taxon-name></italic> (holotype).</p></caption><graphic xmlns:xlink="http://www.w3.org/1999/xlink" xlink:href="ZooKeys-228-077-g004.jpg" position="float" orientation="portrait" xlink:type="simple"/></fig></tp:treatment-sec><ref-list><ref id="B2"><mixed-citation xmlns:xlink="http://www.w3.org/1999/xlink" xlink:type="simple"><person-group><name name-style="western"><surname>Andrewes</surname><given-names>HE</given-names></name></person-group> (<year>1920</year>)<article-title> Papers on Oriental Carabidae.-V.</article-title> <source>The Annals and Magazine of Natural History, </source> <volume>9</volume> (<issue>6</issue>): <fpage>493</fpage>-<lpage>506</lpage>. doi: <ext-link ext-link-type="uri" xlink:href="http://dx.doi.org/10.1080/00222932008632476" xlink:type="simple">10.1080/00222932008632476</ext-link></mixed-citation></ref><ref id="B7"><mixed-citation xmlns:xlink="http://www.w3.org/1999/xlink" xlink:type="simple"><person-group><name name-style="western"><surname>Andrewes</surname><given-names>HE</given-names></name></person-group> (<year>1930</year>)<source> Catalogue of Indian Insects (Part 18: Carabidae). Government of India Central Publication Branch, Calcutta, xxi+389 pp.</source></mixed-citation></ref><ref id="B11"><mixed-citation xmlns:xlink="http://www.w3.org/1999/xlink" xlink:type="simple"><person-group><name name-style="western"><surname>Csiki</surname><given-names>E</given-names></name></person-group> (<year>1932</year>)<source> Carabidae: Harpalinae VII (Pars 124).  In Junk W, Schenkling S (Eds) Coleopterorum Catalogus. Volumen III. Carabidae III. Berlin, 1279–1598.</source></mixed-citation></ref><ref id="B31"><mixed-citation xmlns:xlink="http://www.w3.org/1999/xlink" xlink:type="simple"><person-group><name name-style="western"><surname>Wu</surname><given-names>CF</given-names></name></person-group> (<year>1937</year>)<source> Catalogus Insectorum Sinensium. III. Peiping: The Fan Memorial Institute of Biology, 1312 pp.</source></mixed-citation></ref><ref id="B20"><mixed-citation xmlns:xlink="http://www.w3.org/1999/xlink" xlink:type="simple"><person-group><name name-style="western"><surname>Jedlička</surname><given-names>A</given-names></name></person-group> (<year>1963</year>)<article-title> Monographie der Truncatipennen aus Ostasien. Lebinnae – Odacanthinae – Brachyninae (Coleoptera, Carabidae).</article-title> <source>Entomologische Abhandlungen und Berichte aus dem Staatlchen Museum für Tierkunde in Dresden, </source> <volume>28</volume>: <fpage>269</fpage>-<lpage>578</lpage>.</mixed-citation></ref><ref id="B18"><mixed-citation xmlns:xlink="http://www.w3.org/1999/xlink" xlink:type="simple"><person-group><name name-style="western"><surname>Hůrka</surname><given-names>K</given-names></name></person-group> (<year>2003</year>)<source> Carabidae: Helluonini.</source> <publisher-name>In: Löbl I, Smetana A (Eds) Catalogue of Palaearctic Coleoptera. I: Archostemata-Myxophaga-Adephage. Apollo Books</publisher-name>, <publisher-loc>Stenstrup</publisher-loc>, <lpage>407</lpage> pp.</mixed-citation></ref><ref id="B22"><mixed-citation xmlns:xlink="http://www.w3.org/1999/xlink" xlink:type="simple"><person-group><name name-style="western"><surname>Lorenz</surname><given-names>W</given-names></name></person-group> (<year>2005</year>)<source> Systematic List of Extant Ground Beetles of the World. Second Edition. Tutzing: Published by the author, 530 pp.</source></mixed-citation></ref><ref id="B32"><mixed-citation xmlns:xlink="http://www.w3.org/1999/xlink" xlink:type="simple"><person-group><name name-style="western"><surname>Zhao</surname><given-names>DY</given-names></name><name name-style="western"><surname>Tian</surname><given-names>MY</given-names></name></person-group> (<year>2010</year>)<article-title> A review of the genus Macrocheilus Hope (Coleoptera: Carabidae: Helluonini) of China, with descriptions of seven new species.</article-title> <source>Polish Journal of Entomology, </source> <volume>29</volume>: <fpage>3</fpage>-<lpage>23</lpage>.</mixed-citation></ref><ref id="B8"><mixed-citation xmlns:xlink="http://www.w3.org/1999/xlink" xlink:type="simple"><person-group><name name-style="western"><surname>Andrewes</surname><given-names>HE</given-names></name></person-group> (<year>1931</year>)<article-title> Some keys to Sumatran Carabidae, together with descriptions of further new species.</article-title> <source>Zoologische Medemeelingen uitgegeven door s’Rijks Museum van Natuurlijke Historie te Leiden, </source> <volume>14</volume>: <fpage>54</fpage>-<lpage>78</lpage>.</mixed-citation></ref></ref-list></tp:taxon-treatment>
