# Supplementary material for: Taxonomic notes on the Macrocheilus Hope (Coleoptera, Carabidae, Helluonini) from Oriental Region, with description of one new species from the Philippines
Source: Zookeys. 2012 Oct 18;(228):77–100. doi: 10.3897/zookeys.228.3401 (PMC11321467; doi:10.3897/zookeys.228.3401)
Supplement: XML Treatment for Macrocheilus macromaculatus [file zookeys.228.3401-treatment9.xml]

<!DOCTYPE tp:taxon-treatment
  PUBLIC "-//TaxonX//DTD Taxonomic Treatment Publishing DTD v0 20100105//EN" "tax-treatment-NSO.dtd">
<tp:taxon-treatment xmlns:tp="http://www.plazi.org/taxpub"><tp:treatment-meta><mixed-citation publication-type="journal"><person-group><name><surname>Zhao</surname><given-names>Danyang</given-names></name><name><surname>Tian</surname><given-names>Mingyi</given-names></name></person-group><article-title>Taxonomic notes on the <italic>Macrocheilus</italic> Hope (Coleoptera, Carabidae, Helluonini) from Oriental Region, with description of one new species from the Philippines</article-title><source>Zookeys</source><day>18</day><month>10</month><year>2012</year><volume>2012</volume><issue>228</issue><fpage>77</fpage><lpage>100</lpage><pub-id pub-id-type="doi">10.3897/zookeys.228.3401</pub-id></mixed-citation></tp:treatment-meta><tp:nomenclature><tp:taxon-name>
            <tp:taxon-name-part taxon-name-part-type="genus">Macrocheilus</tp:taxon-name-part>
            <tp:taxon-name-part taxon-name-part-type="species">macromaculatus</tp:taxon-name-part>
            <object-id xmlns:xlink="http://www.w3.org/1999/xlink" xlink:type="simple">http://species-id.net/wiki/Macrocheilus_macromaculatus</object-id>
          </tp:taxon-name><tp:taxon-authority>Louwerens, 1949</tp:taxon-authority><tp:nomenclature-citation-list><tp:nomenclature-citation><tp:taxon-name>Macrocheilus macromaculatus</tp:taxon-name><comment> <xref ref-type="bibr" rid="B23">Louwerens 1949</xref>: 51. <xref ref-type="bibr" rid="B22">Lorenz 2005</xref>: 512. Type Locality: Indonesia (Java), deposited in LMN.</comment></tp:nomenclature-citation></tp:nomenclature-citation-list></tp:nomenclature><tp:treatment-sec sec-type="Diagnosis"><title>Diagnosis.</title><p>Length 10.0 mm, width 3.0 mm. Labrum large, semicircular anteriorly, with a flat depression on each sides, setae running along the sides in two small furrows; palpi short and stout, truncate at apex; mentum with a long, narrow, sharp median tooth, lateral lobes a little longer. Elytral spots oblong and covers intervals 2–7.</p><p>The above description is after <xref ref-type="bibr" rid="B23">Louwerens (1949)</xref>.</p></tp:treatment-sec><tp:treatment-sec sec-type="Remarks"><title>Remarks.</title><p>This species is similar to <italic><tp:taxon-name>Macrocheilus binotatus</tp:taxon-name></italic>, but the former is smaller in size and has the sides of elytra gently rounded behind, in contrast to the larger size and more sharply rounded hind region of elytra in <italic><tp:taxon-name>Macrocheilus macromaculatus</tp:taxon-name></italic>.</p></tp:treatment-sec><tp:treatment-sec sec-type="Distribution"><title>Distribution.</title><p>Indonesia (Java).</p></tp:treatment-sec><ref-list><ref id="B23"><mixed-citation xmlns:xlink="http://www.w3.org/1999/xlink" xlink:type="simple"><person-group><name name-style="western"><surname>Louwerens</surname><given-names>CJ</given-names></name></person-group> (<year>1949</year>)<article-title> Some notes on the Carabidae, collected by Mr. P. H. van Doesburg in the Malay Archipelago with descriptions of new species.</article-title> <source>Tijdschrift voor Entomologie uitgegeven door de Nederlandsche Entomologische Vereeniging, </source> <volume>90</volume>: <fpage>45</fpage>-<lpage>53</lpage>.</mixed-citation></ref><ref id="B22"><mixed-citation xmlns:xlink="http://www.w3.org/1999/xlink" xlink:type="simple"><person-group><name name-style="western"><surname>Lorenz</surname><given-names>W</given-names></name></person-group> (<year>2005</year>)<source> Systematic List of Extant Ground Beetles of the World. Second Edition. Tutzing: Published by the author, 530 pp.</source></mixed-citation></ref></ref-list></tp:taxon-treatment>
