# Supplementary material for: Taxonomic notes on the Macrocheilus Hope (Coleoptera, Carabidae, Helluonini) from Oriental Region, with description of one new species from the Philippines
Source: Zookeys. 2012 Oct 18;(228):77–100. doi: 10.3897/zookeys.228.3401 (PMC11321467; doi:10.3897/zookeys.228.3401)
Supplement: XML Treatment for Macrocheilus gigas [file zookeys.228.3401-treatment10.xml]

<!DOCTYPE tp:taxon-treatment
  PUBLIC "-//TaxonX//DTD Taxonomic Treatment Publishing DTD v0 20100105//EN" "tax-treatment-NSO.dtd">
<tp:taxon-treatment xmlns:tp="http://www.plazi.org/taxpub"><tp:treatment-meta><mixed-citation publication-type="journal"><person-group><name><surname>Zhao</surname><given-names>Danyang</given-names></name><name><surname>Tian</surname><given-names>Mingyi</given-names></name></person-group><article-title>Taxonomic notes on the <italic>Macrocheilus</italic> Hope (Coleoptera, Carabidae, Helluonini) from Oriental Region, with description of one new species from the Philippines</article-title><source>Zookeys</source><day>18</day><month>10</month><year>2012</year><volume>2012</volume><issue>228</issue><fpage>77</fpage><lpage>100</lpage><pub-id pub-id-type="doi">10.3897/zookeys.228.3401</pub-id></mixed-citation></tp:treatment-meta><tp:nomenclature><tp:taxon-name>
            <tp:taxon-name-part taxon-name-part-type="genus">Macrocheilus</tp:taxon-name-part>
            <tp:taxon-name-part taxon-name-part-type="species">gigas</tp:taxon-name-part>
            <object-id xmlns:xlink="http://www.w3.org/1999/xlink" xlink:type="simple">http://species-id.net/wiki/Macrocheilus_gigas</object-id>
          </tp:taxon-name><tp:taxon-authority>Zhao &amp; Tian, 2010</tp:taxon-authority><xref ref-type="fig" rid="F4">Fig. 50</xref><tp:nomenclature-citation-list><tp:nomenclature-citation><tp:taxon-name>Macrocheilus gigas</tp:taxon-name><comment> <xref ref-type="bibr" rid="B32">Zhao and Tian 2010</xref>: 8. Type Locality: China (Guangdong), deposited in SCAU.</comment></tp:nomenclature-citation></tp:nomenclature-citation-list></tp:nomenclature><tp:treatment-sec sec-type="Remarks"><title>Remarks.</title><p><italic><tp:taxon-name>Macrocheilus gigas</tp:taxon-name></italic> is similar to <italic><tp:taxon-name>Macrocheilus parvimaculatus</tp:taxon-name></italic> and <italic><tp:taxon-name>Macrocheilus tripustulatus</tp:taxon-name></italic> in having anterior seta of the labrum on the apical margin and the ligula thickened at apex which distinguishes these three species from other species with two spots on each elytron. But <italic><tp:taxon-name>Macrocheilus gigas</tp:taxon-name></italic> differs from the other two species by wide apex of labrum and having median tooth of mentum sinuate near apex on lateral margin.</p></tp:treatment-sec><tp:treatment-sec sec-type="Materials examined"><title>Materials examined.</title><p>1 male, the holotype, Guangdong: Zhanjiang, Jun.1983, deposited in SCAU; 1 male, Guangdong: Zhanjiang, Oct.1982, Zhichang Tan leg., deposited in SCAU; 2 males, Guangdong: Zhanjiang, July 1982, deposited in SCAU and MNHN.</p></tp:treatment-sec><tp:treatment-sec sec-type="Distribution"><title>Distribution.</title><p>China (Guangdong: Zhanjiang).</p></tp:treatment-sec><tp:treatment-sec><!--Section generated to contain objects referenced in tp:taxon-treatment.--><fig id="F4" position="float" orientation="portrait"><label>Figures 43–51.</label><caption><p>Habiti of <italic><tp:taxon-name>Macrocheilus</tp:taxon-name></italic> (dorsal view): <bold>43</bold> <italic><tp:taxon-name>Macrocheilus bicolor</tp:taxon-name></italic> (holotype) <bold>44</bold> <italic><tp:taxon-name>Macrocheilus impictus</tp:taxon-name></italic> (male) <bold>45</bold> <italic><tp:taxon-name>Macrocheilus immanis</tp:taxon-name></italic> (holotype) <bold>46</bold> <italic><tp:taxon-name>Macrocheilus niger</tp:taxon-name></italic> (holotype) <bold>47</bold> <italic><tp:taxon-name>Macrocheilus asteriscus</tp:taxon-name></italic> (male) <bold>48</bold> <italic><tp:taxon-name>Macrocheilus vitalisi</tp:taxon-name></italic> (holotype) <bold>49</bold> <italic><tp:taxon-name>Macrocheilus binotatus</tp:taxon-name></italic> (female) <bold>50</bold> <italic><tp:taxon-name>Macrocheilus gigas</tp:taxon-name></italic> (holotype) <bold>51</bold> <italic><tp:taxon-name>Macrocheilus parvimaculatus</tp:taxon-name></italic> (holotype).</p></caption><graphic xmlns:xlink="http://www.w3.org/1999/xlink" xlink:href="ZooKeys-228-077-g004.jpg" position="float" orientation="portrait" xlink:type="simple"/></fig></tp:treatment-sec><ref-list><ref id="B32"><mixed-citation xmlns:xlink="http://www.w3.org/1999/xlink" xlink:type="simple"><person-group><name name-style="western"><surname>Zhao</surname><given-names>DY</given-names></name><name name-style="western"><surname>Tian</surname><given-names>MY</given-names></name></person-group> (<year>2010</year>)<article-title> A review of the genus Macrocheilus Hope (Coleoptera: Carabidae: Helluonini) of China, with descriptions of seven new species.</article-title> <source>Polish Journal of Entomology, </source> <volume>29</volume>: <fpage>3</fpage>-<lpage>23</lpage>.</mixed-citation></ref></ref-list></tp:taxon-treatment>
