# Supplementary material for: Taxonomic notes on the Macrocheilus Hope (Coleoptera, Carabidae, Helluonini) from Oriental Region, with description of one new species from the Philippines
Source: Zookeys. 2012 Oct 18;(228):77–100. doi: 10.3897/zookeys.228.3401 (PMC11321467; doi:10.3897/zookeys.228.3401)
Supplement: XML Treatment for Macrocheilus tripustulatus [file zookeys.228.3401-treatment12.xml]

<!DOCTYPE tp:taxon-treatment
  PUBLIC "-//TaxonX//DTD Taxonomic Treatment Publishing DTD v0 20100105//EN" "tax-treatment-NSO.dtd">
<tp:taxon-treatment xmlns:tp="http://www.plazi.org/taxpub"><tp:treatment-meta><mixed-citation publication-type="journal"><person-group><name><surname>Zhao</surname><given-names>Danyang</given-names></name><name><surname>Tian</surname><given-names>Mingyi</given-names></name></person-group><article-title>Taxonomic notes on the <italic>Macrocheilus</italic> Hope (Coleoptera, Carabidae, Helluonini) from Oriental Region, with description of one new species from the Philippines</article-title><source>Zookeys</source><day>18</day><month>10</month><year>2012</year><volume>2012</volume><issue>228</issue><fpage>77</fpage><lpage>100</lpage><pub-id pub-id-type="doi">10.3897/zookeys.228.3401</pub-id></mixed-citation></tp:treatment-meta><tp:nomenclature><tp:taxon-name>
            <tp:taxon-name-part taxon-name-part-type="genus">Macrocheilus</tp:taxon-name-part>
            <tp:taxon-name-part taxon-name-part-type="species">tripustulatus</tp:taxon-name-part>
            <object-id xmlns:xlink="http://www.w3.org/1999/xlink" xlink:type="simple">http://species-id.net/wiki/Macrocheilus_tripustulatus</object-id>
          </tp:taxon-name><tp:taxon-authority>(Dejean, 1825)</tp:taxon-authority><xref ref-type="fig" rid="F1">Figs 6</xref><xref ref-type="fig" rid="F2">, 14, 22</xref><xref ref-type="fig" rid="F3">, 31, 32, 41</xref><xref ref-type="fig" rid="F5">, 52</xref><tp:nomenclature-citation-list><tp:nomenclature-citation><tp:taxon-name>Helluo tripustulatus</tp:taxon-name><comment> <xref ref-type="bibr" rid="B12">Dejean 1825</xref>: 286 (syn. in <xref ref-type="bibr" rid="B28">Reiche 1842</xref>: 334). <xref ref-type="bibr" rid="B28">Reiche 1842</xref>: 334; <xref ref-type="bibr" rid="B10">Chaudoir 1872</xref>: 212; <xref ref-type="bibr" rid="B15">Heller 1900</xref>: 3; <xref ref-type="bibr" rid="B1">Andrewes 1919</xref>: 124; <xref ref-type="bibr" rid="B2">Andrewes 1920</xref>: 501; <xref ref-type="bibr" rid="B11">Csiki 1932</xref>: 1575; <xref ref-type="bibr" rid="B22">Lorenz 2005</xref>: 512. Type locality: Indonesia (Java), deposited in MNHN.</comment></tp:nomenclature-citation></tp:nomenclature-citation-list></tp:nomenclature><tp:treatment-sec sec-type="Diagnosis"><title>Diagnosis.</title><p>Length 12.0–12.5 mm, width 4.0–4.3 mm. Labrum (<xref ref-type="fig" rid="F1">Fig. 6</xref>) strongly convex on anterior part, rounded and pointed in front, front seta on apical margin, intermediate one on upper surface close to margin; mandibles sharp at apex; mentum (<xref ref-type="fig" rid="F2">Fig. 14</xref>) irregular and densely setose, both tooth and lobes stout, tooth shorter than lobes, densely setose at basal half; palpi slender, palpomere 4 (<xref ref-type="fig" rid="F2">Fig. 22</xref>) not dilated, densely setose, rounded and truncate at apex, labial palpomere 3 not dilated, bisetose inside; ligula strongly thickened and dilated, deeply depressed at sides, apex rounded, slightly emarginate in middle with a seta on either side. Elytra with two pairs of spots, front spot rounded, covering intervals 3–7 in the middle, hind spot close to apical inner angles, nearly rectangular, covering intervals 1–5; apex roundly truncate.</p><p>Male genitalia. Median lobe dilated in the middle ventrally, apical lamella long, wide and round at apex (<xref ref-type="fig" rid="F3">Figs 31–32</xref>).</p><p>Female genitalia: Gonocoxite slender, setose on ventral surface, three setae on dorsal side, apex sharp (<xref ref-type="fig" rid="F3">Fig. 41</xref>).</p></tp:treatment-sec><tp:treatment-sec sec-type="Remarks"><title>Remarks.</title><p><italic><tp:taxon-name>Macrocheilus tripustulatus</tp:taxon-name></italic> can be distinguished from <italic><tp:taxon-name>Macrocheilus parvimaculatus</tp:taxon-name></italic> by the slender maxillary palpomere 4, greater convexity of labrum and larger elytral spots.</p></tp:treatment-sec><tp:treatment-sec sec-type="Materials examined"><title>Materials examined.</title><p>1 female, the holotype, “<italic>tripustulatus</italic> Dejean (non Fabr.), Java, Coll. Dejean, 3-<italic>pustulatus</italic> Wiedemann (<italic><tp:taxon-name>Helluo</tp:taxon-name></italic>). Fabr. (Brachinus), Western, Ex-Musaeo Chaudoir”; 1 male, “Java merid., 1500, 1891, H. Fruhstorfer.”; 1 male, “ Java”, “Ex-Musaeo Mniszech”; 1 female, “Carin Chebà, 900-1100 m, L. Fea, V Xii-88; Ex-Musaeo H.W.<xref ref-type="bibr" rid="B9">Bates 1892</xref>”. All specimens deposited in MNHN.</p><fig id="F5" position="float" orientation="portrait"><label>Figure 52–61.</label><caption><p><bold>52</bold> <italic><tp:taxon-name>Macrocheilus tripustulatus</tp:taxon-name></italic> (holotype) <bold>53</bold> <italic><tp:taxon-name>Macrocheilus chaudoiri</tp:taxon-name></italic> (holotype) <bold>54</bold> <italic><tp:taxon-name>Macrocheilus nigrotibialis</tp:taxon-name></italic> (holotype) <bold>55</bold> <italic><tp:taxon-name>Macrocheilus bensoni</tp:taxon-name></italic> (male) <bold>56</bold> <italic><tp:taxon-name>Macrocheilus deuvie</tp:taxon-name></italic> (holotype) <bold>57</bold> <italic><tp:taxon-name>Macrocheilus fuscipennis</tp:taxon-name></italic> (holotype) <bold>58</bold> <italic><tp:taxon-name>Macrocheilus solidipalpis</tp:taxon-name></italic> (holotype) <bold>59</bold> <italic><tp:taxon-name>Macrocheilus cheni</tp:taxon-name></italic> (holotype) <bold>60</bold> <italic><tp:taxon-name>Macrocheilus quadratus</tp:taxon-name></italic> (holotype) <bold>61</bold> <italic><tp:taxon-name>Macrocheilus sinuatilabris</tp:taxon-name></italic> (holotype). Scale bar: 5.0 mm.</p></caption><graphic xmlns:xlink="http://www.w3.org/1999/xlink" xlink:href="ZooKeys-228-077-g005.jpg" position="float" orientation="portrait" xlink:type="simple"/></fig></tp:treatment-sec><tp:treatment-sec sec-type="Distribution"><title>Distribution.</title><p>Myanmar and Indonesia (Java).</p></tp:treatment-sec><tp:treatment-sec><!--Section generated to contain objects referenced in tp:taxon-treatment.--><fig id="F1" position="float" orientation="portrait"><label>Figures 1–8.</label><caption><p>Labrum and clypeus of <italic><tp:taxon-name>Macrocheilus</tp:taxon-name></italic> (dorsal view): <bold>1</bold> <italic><tp:taxon-name>Macrocheilus bicolor</tp:taxon-name></italic> (holotype) <bold>2</bold> <italic><tp:taxon-name>Macrocheilus impictus</tp:taxon-name></italic> (male) <bold>3</bold> <italic><tp:taxon-name>Macrocheilus immanis</tp:taxon-name></italic> (holotype) <bold>4</bold> <italic><tp:taxon-name>Macrocheilus niger</tp:taxon-name></italic> (holotype) <bold>5</bold> <italic><tp:taxon-name>Macrocheilus binotatus</tp:taxon-name></italic> (female) <bold>6</bold> <italic><tp:taxon-name>Macrocheilus tripustulatus</tp:taxon-name></italic> (holotype) <bold>7</bold> <italic><tp:taxon-name>Macrocheilus nigrotibialis</tp:taxon-name></italic> (holotype) <bold>8</bold> <italic><tp:taxon-name>Macrocheilus deuvie</tp:taxon-name></italic> (holotype). Scale bar: 0.5 mm.</p></caption><graphic xmlns:xlink="http://www.w3.org/1999/xlink" xlink:href="ZooKeys-228-077-g001.jpg" position="float" orientation="portrait" xlink:type="simple"/></fig><fig id="F2" position="float" orientation="portrait"><label>Figures 9–24.</label><caption><p>Mentum and Left maxillary palpi of <italic><tp:taxon-name>Macrocheilus</tp:taxon-name></italic> (ventral view): <bold>9, 17</bold> <italic><tp:taxon-name>Macrocheilus bicolor</tp:taxon-name></italic> (holotype) <bold>10, 18</bold> <italic><tp:taxon-name>Macrocheilus impictus</tp:taxon-name></italic> (male) <bold>11, 19</bold> <italic><tp:taxon-name>Macrocheilus immanis</tp:taxon-name></italic> (holotype) <bold>12, 20</bold> <italic><tp:taxon-name>Macrocheilus niger</tp:taxon-name></italic> (holotype) <bold>13, 21</bold> <italic><tp:taxon-name>Macrocheilus binotatus</tp:taxon-name></italic> (female) <bold>14, 22</bold> <italic><tp:taxon-name>Macrocheilus tripustulatus</tp:taxon-name></italic> (holotype) <bold>15, 23</bold> <italic><tp:taxon-name>Macrocheilus nigrotibialis</tp:taxon-name></italic> (holotype) <bold>16, 24</bold> <italic><tp:taxon-name>Macrocheilus deuvie</tp:taxon-name></italic> (holotype). Scale bar: 0.5 mm.</p></caption><graphic xmlns:xlink="http://www.w3.org/1999/xlink" xlink:href="ZooKeys-228-077-g002.jpg" position="float" orientation="portrait" xlink:type="simple"/></fig><fig id="F3" position="float" orientation="portrait"><label>Figures 25–42. </label><caption><p>Aedeagus of <italic><tp:taxon-name>Macrocheilus</tp:taxon-name></italic> (left lateral and dorsal view) and Left gonopods of female genitalia (dorsal view): <bold>25, 26, 38</bold> <italic><tp:taxon-name>Macrocheilus impictus</tp:taxon-name></italic> <bold>27, 28</bold> <italic><tp:taxon-name>Macrocheilus immanis</tp:taxon-name></italic> (holotype) <bold>29, 30, 39</bold> <italic><tp:taxon-name>Macrocheilus niger</tp:taxon-name></italic> <bold>31, 32, 41</bold> <italic><tp:taxon-name>Macrocheilus tripustulatus</tp:taxon-name></italic> <bold>33, 34, 42</bold> <italic><tp:taxon-name>Macrocheilus nigrotibialis</tp:taxon-name></italic> (holotype) <bold>35, 36</bold> <italic><tp:taxon-name>Macrocheilus deuvie</tp:taxon-name></italic> (holotype) <bold>37</bold> <italic><tp:taxon-name>Macrocheilus bicolor</tp:taxon-name></italic> (holotype) <bold>40</bold> <italic><tp:taxon-name>Macrocheilus binotatus</tp:taxon-name></italic>. Scale bar: 0.5 mm.</p></caption><graphic xmlns:xlink="http://www.w3.org/1999/xlink" xlink:href="ZooKeys-228-077-g003.jpg" position="float" orientation="portrait" xlink:type="simple"/></fig></tp:treatment-sec><ref-list><ref id="B12"><mixed-citation xmlns:xlink="http://www.w3.org/1999/xlink" xlink:type="simple"><person-group><name name-style="western"><surname>Dejean</surname><given-names>PFMA</given-names></name></person-group> (<year>1825</year>)<source> Species général des Coléoptères de la collection de M.</source> <publisher-name>le comte Dejean. Tome premier. Chez Crevot, Libraire-Editeur</publisher-name>, <publisher-loc>Paris</publisher-loc>, <lpage>463</lpage> pp.</mixed-citation></ref><ref id="B28"><mixed-citation xmlns:xlink="http://www.w3.org/1999/xlink" xlink:type="simple"><person-group><name name-style="western"><surname>Reiche</surname><given-names>L</given-names></name></person-group> (<year>1842</year>)<source> Recherches sur les Helluonides, ou révision du genre Helluo, Bonelli et Dejean. Annales de la Société Entomologique de France, 11[1842]: 323–344.</source></mixed-citation></ref><ref id="B10"><mixed-citation xmlns:xlink="http://www.w3.org/1999/xlink" xlink:type="simple"><person-group><name name-style="western"><surname>Chaudoir</surname><given-names>M de</given-names></name></person-group> (<year>1872</year>)<source> Descriptions d’espèces nouvelles de Carabiques de la tribu des Troncatipennes, et remarques synonymiques. Revue et Magasin de Zoologie pure et appliquée, (2) 23: 138–143, 168–172, 212–221.</source></mixed-citation></ref><ref id="B15"><mixed-citation xmlns:xlink="http://www.w3.org/1999/xlink" xlink:type="simple"><person-group><name name-style="western"><surname>Heller</surname><given-names>KM</given-names></name></person-group> (<year>1900</year>)<article-title> Neue Käfer von Celebes. IV. (Nr. 5).</article-title> <source>Abhandlungen und Berichte des Königlichen Zoologischen und Anthropologishe-Ethnographischen Museums zu Dresden, </source> <volume>9</volume>: <fpage>1</fpage>-<lpage>46</lpage>.</mixed-citation></ref><ref id="B1"><mixed-citation xmlns:xlink="http://www.w3.org/1999/xlink" xlink:type="simple"><person-group><name name-style="western"><surname>Andrewes</surname><given-names>HE</given-names></name></person-group> (<year>1919</year>)<article-title> On the types of Oriental Carabidae in the British Museum, and in the Hope Department of the Oxford University Museum.</article-title> <source>The transactions of the Entomological Society of London, </source> <volume>1919</volume>: <fpage>119</fpage>-<lpage>217</lpage>.</mixed-citation></ref><ref id="B2"><mixed-citation xmlns:xlink="http://www.w3.org/1999/xlink" xlink:type="simple"><person-group><name name-style="western"><surname>Andrewes</surname><given-names>HE</given-names></name></person-group> (<year>1920</year>)<article-title> Papers on Oriental Carabidae.-V.</article-title> <source>The Annals and Magazine of Natural History, </source> <volume>9</volume> (<issue>6</issue>): <fpage>493</fpage>-<lpage>506</lpage>. doi: <ext-link ext-link-type="uri" xlink:href="http://dx.doi.org/10.1080/00222932008632476" xlink:type="simple">10.1080/00222932008632476</ext-link></mixed-citation></ref><ref id="B11"><mixed-citation xmlns:xlink="http://www.w3.org/1999/xlink" xlink:type="simple"><person-group><name name-style="western"><surname>Csiki</surname><given-names>E</given-names></name></person-group> (<year>1932</year>)<source> Carabidae: Harpalinae VII (Pars 124).  In Junk W, Schenkling S (Eds) Coleopterorum Catalogus. Volumen III. Carabidae III. Berlin, 1279–1598.</source></mixed-citation></ref><ref id="B22"><mixed-citation xmlns:xlink="http://www.w3.org/1999/xlink" xlink:type="simple"><person-group><name name-style="western"><surname>Lorenz</surname><given-names>W</given-names></name></person-group> (<year>2005</year>)<source> Systematic List of Extant Ground Beetles of the World. Second Edition. Tutzing: Published by the author, 530 pp.</source></mixed-citation></ref><ref id="B9"><mixed-citation xmlns:xlink="http://www.w3.org/1999/xlink" xlink:type="simple"><person-group><name name-style="western"><surname>Bates</surname><given-names>HW</given-names></name></person-group> (<year>1892</year>)<article-title> Viaggio de Leonardo Fea in Birmania e regioni vicine. XLIV. List of the Carabidae.</article-title> <source>Annali del Museo Civico di Storia Naturale di Genova, </source> <volume>32</volume>: <fpage>267</fpage>-<lpage>428</lpage>.</mixed-citation></ref></ref-list></tp:taxon-treatment>
