# Supplementary material for: Taxonomic notes on the Macrocheilus Hope (Coleoptera, Carabidae, Helluonini) from Oriental Region, with description of one new species from the Philippines
Source: Zookeys. 2012 Oct 18;(228):77–100. doi: 10.3897/zookeys.228.3401 (PMC11321467; doi:10.3897/zookeys.228.3401)
Supplement: XML Treatment for Macrocheilus chaudoiri [file zookeys.228.3401-treatment13.xml]

<!DOCTYPE tp:taxon-treatment
  PUBLIC "-//TaxonX//DTD Taxonomic Treatment Publishing DTD v0 20100105//EN" "tax-treatment-NSO.dtd">
<tp:taxon-treatment xmlns:tp="http://www.plazi.org/taxpub"><tp:treatment-meta><mixed-citation publication-type="journal"><person-group><name><surname>Zhao</surname><given-names>Danyang</given-names></name><name><surname>Tian</surname><given-names>Mingyi</given-names></name></person-group><article-title>Taxonomic notes on the <italic>Macrocheilus</italic> Hope (Coleoptera, Carabidae, Helluonini) from Oriental Region, with description of one new species from the Philippines</article-title><source>Zookeys</source><day>18</day><month>10</month><year>2012</year><volume>2012</volume><issue>228</issue><fpage>77</fpage><lpage>100</lpage><pub-id pub-id-type="doi">10.3897/zookeys.228.3401</pub-id></mixed-citation></tp:treatment-meta><tp:nomenclature><tp:taxon-name>
            <tp:taxon-name-part taxon-name-part-type="genus">Macrocheilus</tp:taxon-name-part>
            <tp:taxon-name-part taxon-name-part-type="species">chaudoiri</tp:taxon-name-part>
            <object-id xmlns:xlink="http://www.w3.org/1999/xlink" xlink:type="simple">http://species-id.net/wiki/Macrocheilus_chaudoiri</object-id>
          </tp:taxon-name><tp:taxon-authority>Andrewes, 1919</tp:taxon-authority><xref ref-type="fig" rid="F5">Fig. 53</xref><tp:nomenclature-citation-list><tp:nomenclature-citation><tp:taxon-name>Macrocheilus chaudoiri</tp:taxon-name><comment> <xref ref-type="bibr" rid="B1">Andrewes 1919</xref>: 130; <xref ref-type="bibr" rid="B2">1920</xref>: 502; <xref ref-type="bibr" rid="B5">1924</xref>: 470; <xref ref-type="bibr" rid="B7">1930</xref>: 207; <xref ref-type="bibr" rid="B11">Csiki 1932</xref>: 1573; <xref ref-type="bibr" rid="B20">Jedlička 1963</xref>: 470; <xref ref-type="bibr" rid="B22">Lorenz 2005</xref>: 512; <xref ref-type="bibr" rid="B32">Zhao and Tian 2010</xref>: 11. Type Locality: India, deposited in MNHN.</comment></tp:nomenclature-citation><tp:nomenclature-citation><tp:taxon-name>Acanthogenius trimaculatus</tp:taxon-name><comment> sensu <xref ref-type="bibr" rid="B10">Chaudoir 1872</xref>: 171 (non Oliver). Type Locality: India (Decan), deposited in MNHN.</comment></tp:nomenclature-citation><tp:nomenclature-citation><tp:taxon-name>Macrocheilus ruficollis</tp:taxon-name><comment> Heller 1923: 296; <xref ref-type="bibr" rid="B6">Andrewes 1926</xref>: 258. Type Locality: Philippines (Luzon), deposited in MDSG.</comment></tp:nomenclature-citation></tp:nomenclature-citation-list></tp:nomenclature><tp:treatment-sec sec-type="Remarks"><title>Remarks.</title><p><italic><tp:taxon-name>Macrocheilus chaudoiri</tp:taxon-name></italic>, <italic><tp:taxon-name>Macrocheilus nigrotibialis</tp:taxon-name></italic>, <italic><tp:taxon-name>Macrocheilus bensoni</tp:taxon-name></italic> and <italic><tp:taxon-name>Macrocheilus deuvie</tp:taxon-name></italic> are similar in having the anterior seta of the labrum beneath the apex and two pairs of elytral spots. This species is distinct from the other three species in having the head and pronotum reddish brown and maxillary palpomere 4 strongly dilated.</p></tp:treatment-sec><tp:treatment-sec sec-type="Materials examined"><title>Materials examined.</title><p>1 female, the holotype, “Ex-Musaeo Chaudoir; Macrocheilus Chaudoiri Andr., H.S. Andrewes det.; 3-maculatus Chaud., Deccan, Coll. Jeakes” (MNHN); 1 male, “Maissour, Sakrabail, IX 1897” (MNHN); 1 female, “Museum Paris, Cochinchine, Harmand 1872” (MNHN); 1 female, “Java” and “Museum Paris, Lakhon, Harmand 1878” (MNHN); 1 female, “Insl. Phiip.” and “Thorey” (MNHN).</p></tp:treatment-sec><tp:treatment-sec sec-type="Distribution"><title>Distribution.</title><p>China (Macao), Cambodia, Laos, Vietnam, the Philippines, Indonesia (Sumatra) and India.</p></tp:treatment-sec><tp:treatment-sec><!--Section generated to contain objects referenced in tp:taxon-treatment.--><fig id="F5" position="float" orientation="portrait"><label>Figure 52–61.</label><caption><p><bold>52</bold> <italic><tp:taxon-name>Macrocheilus tripustulatus</tp:taxon-name></italic> (holotype) <bold>53</bold> <italic><tp:taxon-name>Macrocheilus chaudoiri</tp:taxon-name></italic> (holotype) <bold>54</bold> <italic><tp:taxon-name>Macrocheilus nigrotibialis</tp:taxon-name></italic> (holotype) <bold>55</bold> <italic><tp:taxon-name>Macrocheilus bensoni</tp:taxon-name></italic> (male) <bold>56</bold> <italic><tp:taxon-name>Macrocheilus deuvie</tp:taxon-name></italic> (holotype) <bold>57</bold> <italic><tp:taxon-name>Macrocheilus fuscipennis</tp:taxon-name></italic> (holotype) <bold>58</bold> <italic><tp:taxon-name>Macrocheilus solidipalpis</tp:taxon-name></italic> (holotype) <bold>59</bold> <italic><tp:taxon-name>Macrocheilus cheni</tp:taxon-name></italic> (holotype) <bold>60</bold> <italic><tp:taxon-name>Macrocheilus quadratus</tp:taxon-name></italic> (holotype) <bold>61</bold> <italic><tp:taxon-name>Macrocheilus sinuatilabris</tp:taxon-name></italic> (holotype). Scale bar: 5.0 mm.</p></caption><graphic xmlns:xlink="http://www.w3.org/1999/xlink" xlink:href="ZooKeys-228-077-g005.jpg" position="float" orientation="portrait" xlink:type="simple"/></fig></tp:treatment-sec><ref-list><ref id="B1"><mixed-citation xmlns:xlink="http://www.w3.org/1999/xlink" xlink:type="simple"><person-group><name name-style="western"><surname>Andrewes</surname><given-names>HE</given-names></name></person-group> (<year>1919</year>)<article-title> On the types of Oriental Carabidae in the British Museum, and in the Hope Department of the Oxford University Museum.</article-title> <source>The transactions of the Entomological Society of London, </source> <volume>1919</volume>: <fpage>119</fpage>-<lpage>217</lpage>.</mixed-citation></ref><ref id="B2"><mixed-citation xmlns:xlink="http://www.w3.org/1999/xlink" xlink:type="simple"><person-group><name name-style="western"><surname>Andrewes</surname><given-names>HE</given-names></name></person-group> (<year>1920</year>)<article-title> Papers on Oriental Carabidae.-V.</article-title> <source>The Annals and Magazine of Natural History, </source> <volume>9</volume> (<issue>6</issue>): <fpage>493</fpage>-<lpage>506</lpage>. doi: <ext-link ext-link-type="uri" xlink:href="http://dx.doi.org/10.1080/00222932008632476" xlink:type="simple">10.1080/00222932008632476</ext-link></mixed-citation></ref><ref id="B5"><mixed-citation xmlns:xlink="http://www.w3.org/1999/xlink" xlink:type="simple"><person-group><name name-style="western"><surname>Andrewes</surname><given-names>HE</given-names></name></person-group> (<year>1924</year>)<article-title> Part 2: Systematic list and description of a new species. In: Andrewes H.E. &amp; Scott H.: A list of Carabidae from Macao, South China, with a description of a new species and biological notes.</article-title> <source>The Annals and Magazine of Natural History, </source> <volume>9</volume> (<issue>13</issue>): <fpage>466</fpage>-<lpage>472</lpage>. doi: <ext-link ext-link-type="uri" xlink:href="http://dx.doi.org/10.1080/00222932408633058" xlink:type="simple">10.1080/00222932408633058</ext-link></mixed-citation></ref><ref id="B7"><mixed-citation xmlns:xlink="http://www.w3.org/1999/xlink" xlink:type="simple"><person-group><name name-style="western"><surname>Andrewes</surname><given-names>HE</given-names></name></person-group> (<year>1930</year>)<source> Catalogue of Indian Insects (Part 18: Carabidae). Government of India Central Publication Branch, Calcutta, xxi+389 pp.</source></mixed-citation></ref><ref id="B11"><mixed-citation xmlns:xlink="http://www.w3.org/1999/xlink" xlink:type="simple"><person-group><name name-style="western"><surname>Csiki</surname><given-names>E</given-names></name></person-group> (<year>1932</year>)<source> Carabidae: Harpalinae VII (Pars 124).  In Junk W, Schenkling S (Eds) Coleopterorum Catalogus. Volumen III. Carabidae III. Berlin, 1279–1598.</source></mixed-citation></ref><ref id="B20"><mixed-citation xmlns:xlink="http://www.w3.org/1999/xlink" xlink:type="simple"><person-group><name name-style="western"><surname>Jedlička</surname><given-names>A</given-names></name></person-group> (<year>1963</year>)<article-title> Monographie der Truncatipennen aus Ostasien. Lebinnae – Odacanthinae – Brachyninae (Coleoptera, Carabidae).</article-title> <source>Entomologische Abhandlungen und Berichte aus dem Staatlchen Museum für Tierkunde in Dresden, </source> <volume>28</volume>: <fpage>269</fpage>-<lpage>578</lpage>.</mixed-citation></ref><ref id="B22"><mixed-citation xmlns:xlink="http://www.w3.org/1999/xlink" xlink:type="simple"><person-group><name name-style="western"><surname>Lorenz</surname><given-names>W</given-names></name></person-group> (<year>2005</year>)<source> Systematic List of Extant Ground Beetles of the World. Second Edition. Tutzing: Published by the author, 530 pp.</source></mixed-citation></ref><ref id="B32"><mixed-citation xmlns:xlink="http://www.w3.org/1999/xlink" xlink:type="simple"><person-group><name name-style="western"><surname>Zhao</surname><given-names>DY</given-names></name><name name-style="western"><surname>Tian</surname><given-names>MY</given-names></name></person-group> (<year>2010</year>)<article-title> A review of the genus Macrocheilus Hope (Coleoptera: Carabidae: Helluonini) of China, with descriptions of seven new species.</article-title> <source>Polish Journal of Entomology, </source> <volume>29</volume>: <fpage>3</fpage>-<lpage>23</lpage>.</mixed-citation></ref><ref id="B10"><mixed-citation xmlns:xlink="http://www.w3.org/1999/xlink" xlink:type="simple"><person-group><name name-style="western"><surname>Chaudoir</surname><given-names>M de</given-names></name></person-group> (<year>1872</year>)<source> Descriptions d’espèces nouvelles de Carabiques de la tribu des Troncatipennes, et remarques synonymiques. Revue et Magasin de Zoologie pure et appliquée, (2) 23: 138–143, 168–172, 212–221.</source></mixed-citation></ref><ref id="B6"><mixed-citation xmlns:xlink="http://www.w3.org/1999/xlink" xlink:type="simple"><person-group><name name-style="western"><surname>Andrewes</surname><given-names>HE</given-names></name></person-group> (<year>1926</year>)<article-title> Papers on Oriental Carabidae.-XVI.</article-title> <source>The Annals and Magazine of Natural History, </source> <volume>9</volume> (<issue>17</issue>): <fpage>252</fpage>-<lpage>259</lpage>. doi: <ext-link ext-link-type="uri" xlink:href="http://dx.doi.org/10.1080/00222932608633402" xlink:type="simple">10.1080/00222932608633402</ext-link></mixed-citation></ref></ref-list></tp:taxon-treatment>
