# Supplementary material for: Taxonomic notes on the Macrocheilus Hope (Coleoptera, Carabidae, Helluonini) from Oriental Region, with description of one new species from the Philippines
Source: Zookeys. 2012 Oct 18;(228):77–100. doi: 10.3897/zookeys.228.3401 (PMC11321467; doi:10.3897/zookeys.228.3401)
Supplement: XML Treatment for Macrocheilus bensoni [file zookeys.228.3401-treatment15.xml]

<!DOCTYPE tp:taxon-treatment
  PUBLIC "-//TaxonX//DTD Taxonomic Treatment Publishing DTD v0 20100105//EN" "tax-treatment-NSO.dtd">
<tp:taxon-treatment xmlns:tp="http://www.plazi.org/taxpub"><tp:treatment-meta><mixed-citation publication-type="journal"><person-group><name><surname>Zhao</surname><given-names>Danyang</given-names></name><name><surname>Tian</surname><given-names>Mingyi</given-names></name></person-group><article-title>Taxonomic notes on the <italic>Macrocheilus</italic> Hope (Coleoptera, Carabidae, Helluonini) from Oriental Region, with description of one new species from the Philippines</article-title><source>Zookeys</source><day>18</day><month>10</month><year>2012</year><volume>2012</volume><issue>228</issue><fpage>77</fpage><lpage>100</lpage><pub-id pub-id-type="doi">10.3897/zookeys.228.3401</pub-id></mixed-citation></tp:treatment-meta><tp:nomenclature><tp:taxon-name>
            <tp:taxon-name-part taxon-name-part-type="genus">Macrocheilus</tp:taxon-name-part>
            <tp:taxon-name-part taxon-name-part-type="species">bensoni</tp:taxon-name-part>
            <object-id xmlns:xlink="http://www.w3.org/1999/xlink" xlink:type="simple">http://species-id.net/wiki/Macrocheilus_bensoni</object-id>
          </tp:taxon-name><tp:taxon-authority>Hope, 1838</tp:taxon-authority><xref ref-type="fig" rid="F5">Fig. 55</xref><tp:nomenclature-citation-list><tp:nomenclature-citation><tp:taxon-name>Macrocheilus bensoni</tp:taxon-name><comment> <xref ref-type="bibr" rid="B17">Hope 1838</xref>: 166; <xref ref-type="bibr" rid="B10">Chaudoir 1872</xref>: 212; <xref ref-type="bibr" rid="B9">Bates 1892</xref>: 389; <xref ref-type="bibr" rid="B15">Heller 1900</xref>: 3; <xref ref-type="bibr" rid="B1">Andrewes 1919</xref>: 176, 202; <xref ref-type="bibr" rid="B18">Hůrka 2003</xref>: 407; <xref ref-type="bibr" rid="B22">Lorenz 2005</xref>: 512: <xref ref-type="bibr" rid="B32">Zhao and Tian 2010</xref>: 10. Type locality: India, deposited in NHML.</comment></tp:nomenclature-citation><tp:nomenclature-citation><tp:taxon-name>Carabus trimaculatus</tp:taxon-name><comment> <xref ref-type="bibr" rid="B25">Olivier 1790</xref>: 347 (non Villers 1789); <xref ref-type="bibr" rid="B1">Andrewes 1919</xref>: 129, 176; <xref ref-type="bibr" rid="B2">1920</xref>: 502; <xref ref-type="bibr" rid="B7">1930</xref>, 208; <xref ref-type="bibr" rid="B11">Csiki 1932</xref>: 1574; <xref ref-type="bibr" rid="B31">Wu 1937</xref>: 188; <xref ref-type="bibr" rid="B20">Jedlička 1963</xref>: 470. Type locality: China, deposited in NHML.</comment></tp:nomenclature-citation><tp:nomenclature-citation><tp:taxon-name>Helluo quadrimaculata</tp:taxon-name><comment> <xref ref-type="bibr" rid="B13">Guérin-Méneville 1840</xref>: 38; <xref ref-type="bibr" rid="B10">Chaudoir 1872</xref>: 212. Type locality: India, deposited in MNHN.</comment></tp:nomenclature-citation><tp:nomenclature-citation><tp:taxon-name>Helluo tripustulata</tp:taxon-name><comment> sensu <xref ref-type="bibr" rid="B14">Guérin-Méneville 1843</xref>: 34 (non <xref ref-type="bibr" rid="B12">Dejean 1825</xref>); <xref ref-type="bibr" rid="B4">Andrewes 1923</xref>: 460. Type locality: China, deposited in MNHN.</comment></tp:nomenclature-citation><tp:nomenclature-citation><tp:taxon-name>Macrocheilus quadripustulatus</tp:taxon-name><comment> <xref ref-type="bibr" rid="B29">Schmidt-Göbel 1846</xref>: 65. Type locality: Myanmar, deposited in NMP.</comment></tp:nomenclature-citation><tp:nomenclature-citation><tp:taxon-name>Acanthogenius infuscatus</tp:taxon-name><comment> <xref ref-type="bibr" rid="B9">Bates 1892</xref>, 389; <xref ref-type="bibr" rid="B2">Andrewes 1920</xref>: 493. Type locality: Myanmar (Bhamo), deposited in MGI.</comment></tp:nomenclature-citation></tp:nomenclature-citation-list></tp:nomenclature><tp:treatment-sec sec-type="Remarks"><title>Remarks.</title><p>This species can be distinguished from <italic><tp:taxon-name>Macrocheilus chaudoiri</tp:taxon-name></italic> by the black head and pronotum and from <italic><tp:taxon-name>Macrocheilus nigrobibialis</tp:taxon-name></italic> by the slender maxillary palpomere 4.</p></tp:treatment-sec><tp:treatment-sec sec-type="Materials examined"><title>Materials examined.</title><p>1 male, “North China, 1884, Janson” (MNHN); 1 male, “North India, Coll. Benson, Ex-Musaeo H.W. Bates, 1892” (MNHN); 1 male, “Ind. Angl., Coimbatore Dt, Siruveni, VI. 1937” (MNHN); 1 female, “Ind. Angl., Mysore” (MNHN); 1 male, “Guangdong: Zhanjiang, Oct.1982, Zhichang Tan leg.” (SCAU); 2 males, “Guangdong: Yingde, 27 Mar.2003, Danyang Zhao leg.” (SCAU and MNHN); 1 male, Guangxi, Dec.1983” (SCAU); 1 male, “Yunnan: Jinghong, Jul. 1985” (SCAU); 1 female, “Hainan: Diaoluoshan, 26 Nov.1963” (SCAU).</p></tp:treatment-sec><tp:treatment-sec sec-type="Distribution"><title>Distribution.</title><p>China (Fujian, Jiangxi, Guangdong, Guangxi, Guizhou, Yunnan, Hongkong, Hainan), Laos, Vietnam, Myanmar, India and Sri Lanka.</p></tp:treatment-sec><tp:treatment-sec><!--Section generated to contain objects referenced in tp:taxon-treatment.--><fig id="F5" position="float" orientation="portrait"><label>Figure 52–61.</label><caption><p><bold>52</bold> <italic><tp:taxon-name>Macrocheilus tripustulatus</tp:taxon-name></italic> (holotype) <bold>53</bold> <italic><tp:taxon-name>Macrocheilus chaudoiri</tp:taxon-name></italic> (holotype) <bold>54</bold> <italic><tp:taxon-name>Macrocheilus nigrotibialis</tp:taxon-name></italic> (holotype) <bold>55</bold> <italic><tp:taxon-name>Macrocheilus bensoni</tp:taxon-name></italic> (male) <bold>56</bold> <italic><tp:taxon-name>Macrocheilus deuvie</tp:taxon-name></italic> (holotype) <bold>57</bold> <italic><tp:taxon-name>Macrocheilus fuscipennis</tp:taxon-name></italic> (holotype) <bold>58</bold> <italic><tp:taxon-name>Macrocheilus solidipalpis</tp:taxon-name></italic> (holotype) <bold>59</bold> <italic><tp:taxon-name>Macrocheilus cheni</tp:taxon-name></italic> (holotype) <bold>60</bold> <italic><tp:taxon-name>Macrocheilus quadratus</tp:taxon-name></italic> (holotype) <bold>61</bold> <italic><tp:taxon-name>Macrocheilus sinuatilabris</tp:taxon-name></italic> (holotype). Scale bar: 5.0 mm.</p></caption><graphic xmlns:xlink="http://www.w3.org/1999/xlink" xlink:href="ZooKeys-228-077-g005.jpg" position="float" orientation="portrait" xlink:type="simple"/></fig></tp:treatment-sec><ref-list><ref id="B17"><mixed-citation xmlns:xlink="http://www.w3.org/1999/xlink" xlink:type="simple"><person-group><name name-style="western"><surname>Hope</surname><given-names>FW</given-names></name></person-group> (<year>1838</year>)<source> The coleopterist’s manual, part the second, containing the predaceous land and water beetles of Linneus and Fabricius. London: Bohn, xvi+ 168, 3 pl., frontispiece.</source></mixed-citation></ref><ref id="B10"><mixed-citation xmlns:xlink="http://www.w3.org/1999/xlink" xlink:type="simple"><person-group><name name-style="western"><surname>Chaudoir</surname><given-names>M de</given-names></name></person-group> (<year>1872</year>)<source> Descriptions d’espèces nouvelles de Carabiques de la tribu des Troncatipennes, et remarques synonymiques. Revue et Magasin de Zoologie pure et appliquée, (2) 23: 138–143, 168–172, 212–221.</source></mixed-citation></ref><ref id="B9"><mixed-citation xmlns:xlink="http://www.w3.org/1999/xlink" xlink:type="simple"><person-group><name name-style="western"><surname>Bates</surname><given-names>HW</given-names></name></person-group> (<year>1892</year>)<article-title> Viaggio de Leonardo Fea in Birmania e regioni vicine. XLIV. List of the Carabidae.</article-title> <source>Annali del Museo Civico di Storia Naturale di Genova, </source> <volume>32</volume>: <fpage>267</fpage>-<lpage>428</lpage>.</mixed-citation></ref><ref id="B15"><mixed-citation xmlns:xlink="http://www.w3.org/1999/xlink" xlink:type="simple"><person-group><name name-style="western"><surname>Heller</surname><given-names>KM</given-names></name></person-group> (<year>1900</year>)<article-title> Neue Käfer von Celebes. IV. (Nr. 5).</article-title> <source>Abhandlungen und Berichte des Königlichen Zoologischen und Anthropologishe-Ethnographischen Museums zu Dresden, </source> <volume>9</volume>: <fpage>1</fpage>-<lpage>46</lpage>.</mixed-citation></ref><ref id="B1"><mixed-citation xmlns:xlink="http://www.w3.org/1999/xlink" xlink:type="simple"><person-group><name name-style="western"><surname>Andrewes</surname><given-names>HE</given-names></name></person-group> (<year>1919</year>)<article-title> On the types of Oriental Carabidae in the British Museum, and in the Hope Department of the Oxford University Museum.</article-title> <source>The transactions of the Entomological Society of London, </source> <volume>1919</volume>: <fpage>119</fpage>-<lpage>217</lpage>.</mixed-citation></ref><ref id="B18"><mixed-citation xmlns:xlink="http://www.w3.org/1999/xlink" xlink:type="simple"><person-group><name name-style="western"><surname>Hůrka</surname><given-names>K</given-names></name></person-group> (<year>2003</year>)<source> Carabidae: Helluonini.</source> <publisher-name>In: Löbl I, Smetana A (Eds) Catalogue of Palaearctic Coleoptera. I: Archostemata-Myxophaga-Adephage. Apollo Books</publisher-name>, <publisher-loc>Stenstrup</publisher-loc>, <lpage>407</lpage> pp.</mixed-citation></ref><ref id="B22"><mixed-citation xmlns:xlink="http://www.w3.org/1999/xlink" xlink:type="simple"><person-group><name name-style="western"><surname>Lorenz</surname><given-names>W</given-names></name></person-group> (<year>2005</year>)<source> Systematic List of Extant Ground Beetles of the World. Second Edition. Tutzing: Published by the author, 530 pp.</source></mixed-citation></ref><ref id="B32"><mixed-citation xmlns:xlink="http://www.w3.org/1999/xlink" xlink:type="simple"><person-group><name name-style="western"><surname>Zhao</surname><given-names>DY</given-names></name><name name-style="western"><surname>Tian</surname><given-names>MY</given-names></name></person-group> (<year>2010</year>)<article-title> A review of the genus Macrocheilus Hope (Coleoptera: Carabidae: Helluonini) of China, with descriptions of seven new species.</article-title> <source>Polish Journal of Entomology, </source> <volume>29</volume>: <fpage>3</fpage>-<lpage>23</lpage>.</mixed-citation></ref><ref id="B25"><mixed-citation xmlns:xlink="http://www.w3.org/1999/xlink" xlink:type="simple"><person-group><name name-style="western"><surname>Olivier</surname><given-names>AG</given-names></name></person-group> (<year>1790</year>)<source> Encyclopédie méthodique, ou par ordre de matières; par une société de gens de lettres, de savans et d’artistes; précédée d’un vocabulaire universel, servant de table pour tout l’ouvrage, ornée des portraits de Mm. Diderot &amp; d’Alembert, premiers éditeurs de l’Encyclopédie. Histoire naturelle. Insectes. Tome cinquième. Livraison 41. Paris: C.J. Panckouche, 368 pp.</source></mixed-citation></ref><ref id="B2"><mixed-citation xmlns:xlink="http://www.w3.org/1999/xlink" xlink:type="simple"><person-group><name name-style="western"><surname>Andrewes</surname><given-names>HE</given-names></name></person-group> (<year>1920</year>)<article-title> Papers on Oriental Carabidae.-V.</article-title> <source>The Annals and Magazine of Natural History, </source> <volume>9</volume> (<issue>6</issue>): <fpage>493</fpage>-<lpage>506</lpage>. doi: <ext-link ext-link-type="uri" xlink:href="http://dx.doi.org/10.1080/00222932008632476" xlink:type="simple">10.1080/00222932008632476</ext-link></mixed-citation></ref><ref id="B7"><mixed-citation xmlns:xlink="http://www.w3.org/1999/xlink" xlink:type="simple"><person-group><name name-style="western"><surname>Andrewes</surname><given-names>HE</given-names></name></person-group> (<year>1930</year>)<source> Catalogue of Indian Insects (Part 18: Carabidae). Government of India Central Publication Branch, Calcutta, xxi+389 pp.</source></mixed-citation></ref><ref id="B11"><mixed-citation xmlns:xlink="http://www.w3.org/1999/xlink" xlink:type="simple"><person-group><name name-style="western"><surname>Csiki</surname><given-names>E</given-names></name></person-group> (<year>1932</year>)<source> Carabidae: Harpalinae VII (Pars 124).  In Junk W, Schenkling S (Eds) Coleopterorum Catalogus. Volumen III. Carabidae III. Berlin, 1279–1598.</source></mixed-citation></ref><ref id="B31"><mixed-citation xmlns:xlink="http://www.w3.org/1999/xlink" xlink:type="simple"><person-group><name name-style="western"><surname>Wu</surname><given-names>CF</given-names></name></person-group> (<year>1937</year>)<source> Catalogus Insectorum Sinensium. III. Peiping: The Fan Memorial Institute of Biology, 1312 pp.</source></mixed-citation></ref><ref id="B20"><mixed-citation xmlns:xlink="http://www.w3.org/1999/xlink" xlink:type="simple"><person-group><name name-style="western"><surname>Jedlička</surname><given-names>A</given-names></name></person-group> (<year>1963</year>)<article-title> Monographie der Truncatipennen aus Ostasien. Lebinnae – Odacanthinae – Brachyninae (Coleoptera, Carabidae).</article-title> <source>Entomologische Abhandlungen und Berichte aus dem Staatlchen Museum für Tierkunde in Dresden, </source> <volume>28</volume>: <fpage>269</fpage>-<lpage>578</lpage>.</mixed-citation></ref><ref id="B13"><mixed-citation xmlns:xlink="http://www.w3.org/1999/xlink" xlink:type="simple"><person-group><name name-style="western"><surname>Guérin-Méneville</surname><given-names>FE</given-names></name></person-group> (<year>1840</year>)<source> Coléoptères nouveaux du Plateau des Neelgherries dans les Indes Orientales, découvertes par M. Adolphe Delessert. Revue Zoologique, 37–42.</source></mixed-citation></ref><ref id="B14"><mixed-citation xmlns:xlink="http://www.w3.org/1999/xlink" xlink:type="simple"><person-group><name name-style="western"><surname>Guérin-Méneville</surname><given-names>FE</given-names></name></person-group> (<year>1843</year>)<source> In : Delessert A.: Souvenirs d’un voyage dans l’Inde exécuté de 1834 à 1839. Paris: Fortin, Masson &amp; Co, 33–98 + pl. 11–27.</source></mixed-citation></ref><ref id="B12"><mixed-citation xmlns:xlink="http://www.w3.org/1999/xlink" xlink:type="simple"><person-group><name name-style="western"><surname>Dejean</surname><given-names>PFMA</given-names></name></person-group> (<year>1825</year>)<source> Species général des Coléoptères de la collection de M.</source> <publisher-name>le comte Dejean. Tome premier. Chez Crevot, Libraire-Editeur</publisher-name>, <publisher-loc>Paris</publisher-loc>, <lpage>463</lpage> pp.</mixed-citation></ref><ref id="B4"><mixed-citation xmlns:xlink="http://www.w3.org/1999/xlink" xlink:type="simple"><person-group><name name-style="western"><surname>Andrewes</surname><given-names>HE</given-names></name></person-group> (<year>1923</year>)<article-title> On the Oriental Carabidae of the “Reise Novara”.</article-title> <source>The Transactions of the Entomological Society of London, </source> <volume>1923</volume>: <fpage>459</fpage>-<lpage>468</lpage>.</mixed-citation></ref><ref id="B29"><mixed-citation xmlns:xlink="http://www.w3.org/1999/xlink" xlink:type="simple"><person-group><name name-style="western"><surname>Schmidt-Göbel</surname><given-names>HM</given-names></name></person-group> (<year>1846</year>)<source> Faunula Coleopterorum Birmaniae, Adjectis Nonnulis Bengaliae Indigenis, Prague: Gottlieb Hasse Söhne, viii+ 94 +3pls</source></mixed-citation></ref></ref-list></tp:taxon-treatment>
