# Supplementary material for: Taxonomic notes on the Macrocheilus Hope (Coleoptera, Carabidae, Helluonini) from Oriental Region, with description of one new species from the Philippines
Source: Zookeys. 2012 Oct 18;(228):77–100. doi: 10.3897/zookeys.228.3401 (PMC11321467; doi:10.3897/zookeys.228.3401)
Supplement: XML Treatment for Macrocheilus fuscipennis [file zookeys.228.3401-treatment17.xml]

<!DOCTYPE tp:taxon-treatment
  PUBLIC "-//TaxonX//DTD Taxonomic Treatment Publishing DTD v0 20100105//EN" "tax-treatment-NSO.dtd">
<tp:taxon-treatment xmlns:tp="http://www.plazi.org/taxpub"><tp:treatment-meta><mixed-citation publication-type="journal"><person-group><name><surname>Zhao</surname><given-names>Danyang</given-names></name><name><surname>Tian</surname><given-names>Mingyi</given-names></name></person-group><article-title>Taxonomic notes on the <italic>Macrocheilus</italic> Hope (Coleoptera, Carabidae, Helluonini) from Oriental Region, with description of one new species from the Philippines</article-title><source>Zookeys</source><day>18</day><month>10</month><year>2012</year><volume>2012</volume><issue>228</issue><fpage>77</fpage><lpage>100</lpage><pub-id pub-id-type="doi">10.3897/zookeys.228.3401</pub-id></mixed-citation></tp:treatment-meta><tp:nomenclature><tp:taxon-name>
            <tp:taxon-name-part taxon-name-part-type="genus">Macrocheilus</tp:taxon-name-part>
            <tp:taxon-name-part taxon-name-part-type="species">fuscipennis</tp:taxon-name-part>
            <object-id xmlns:xlink="http://www.w3.org/1999/xlink" xlink:type="simple">http://species-id.net/wiki/Macrocheilus_fuscipennis</object-id>
          </tp:taxon-name><tp:taxon-authority>Zhao &amp; Tian, 2010</tp:taxon-authority><xref ref-type="fig" rid="F5">Fig. 57</xref><tp:nomenclature-citation-list><tp:nomenclature-citation><tp:taxon-name>Macrocheilus fuscipennis</tp:taxon-name><comment> <xref ref-type="bibr" rid="B32">Zhao and Tian 2010</xref>: 12. Type locality: China (Guangxi), deposited in SCAU.</comment></tp:nomenclature-citation></tp:nomenclature-citation-list></tp:nomenclature><tp:treatment-sec sec-type="Remarks"><title>Remarks.</title><p>This species is similar to <italic><tp:taxon-name>Macrocheilus solidipalpis</tp:taxon-name></italic> and <italic><tp:taxon-name>Macrocheilus cheni</tp:taxon-name></italic> in having the larger elytral spots, but easily distinguishable from them by the labrum without additional setae, mandibles obtuse at apex, median tooth of mentum with lateral margin not sinuate and body brownish.</p></tp:treatment-sec><tp:treatment-sec sec-type="Materials examined"><title>Materials examined.</title><p>1 male, the holotype, “Guangxi: Napo, 10 Oct.1970, by light trap”.</p></tp:treatment-sec><tp:treatment-sec sec-type="Distribution"><title>Distribution.</title><p>China (Guangxi: Napo).</p></tp:treatment-sec><tp:treatment-sec><!--Section generated to contain objects referenced in tp:taxon-treatment.--><fig id="F5" position="float" orientation="portrait"><label>Figure 52–61.</label><caption><p><bold>52</bold> <italic><tp:taxon-name>Macrocheilus tripustulatus</tp:taxon-name></italic> (holotype) <bold>53</bold> <italic><tp:taxon-name>Macrocheilus chaudoiri</tp:taxon-name></italic> (holotype) <bold>54</bold> <italic><tp:taxon-name>Macrocheilus nigrotibialis</tp:taxon-name></italic> (holotype) <bold>55</bold> <italic><tp:taxon-name>Macrocheilus bensoni</tp:taxon-name></italic> (male) <bold>56</bold> <italic><tp:taxon-name>Macrocheilus deuvie</tp:taxon-name></italic> (holotype) <bold>57</bold> <italic><tp:taxon-name>Macrocheilus fuscipennis</tp:taxon-name></italic> (holotype) <bold>58</bold> <italic><tp:taxon-name>Macrocheilus solidipalpis</tp:taxon-name></italic> (holotype) <bold>59</bold> <italic><tp:taxon-name>Macrocheilus cheni</tp:taxon-name></italic> (holotype) <bold>60</bold> <italic><tp:taxon-name>Macrocheilus quadratus</tp:taxon-name></italic> (holotype) <bold>61</bold> <italic><tp:taxon-name>Macrocheilus sinuatilabris</tp:taxon-name></italic> (holotype). Scale bar: 5.0 mm.</p></caption><graphic xmlns:xlink="http://www.w3.org/1999/xlink" xlink:href="ZooKeys-228-077-g005.jpg" position="float" orientation="portrait" xlink:type="simple"/></fig></tp:treatment-sec><ref-list><ref id="B32"><mixed-citation xmlns:xlink="http://www.w3.org/1999/xlink" xlink:type="simple"><person-group><name name-style="western"><surname>Zhao</surname><given-names>DY</given-names></name><name name-style="western"><surname>Tian</surname><given-names>MY</given-names></name></person-group> (<year>2010</year>)<article-title> A review of the genus Macrocheilus Hope (Coleoptera: Carabidae: Helluonini) of China, with descriptions of seven new species.</article-title> <source>Polish Journal of Entomology, </source> <volume>29</volume>: <fpage>3</fpage>-<lpage>23</lpage>.</mixed-citation></ref></ref-list></tp:taxon-treatment>
