# Supplementary material for: Taxonomic notes on the Macrocheilus Hope (Coleoptera, Carabidae, Helluonini) from Oriental Region, with description of one new species from the Philippines
Source: Zookeys. 2012 Oct 18;(228):77–100. doi: 10.3897/zookeys.228.3401 (PMC11321467; doi:10.3897/zookeys.228.3401)
Supplement: XML Treatment for Macrocheilus quadratus [file zookeys.228.3401-treatment20.xml]

<!DOCTYPE tp:taxon-treatment
  PUBLIC "-//TaxonX//DTD Taxonomic Treatment Publishing DTD v0 20100105//EN" "tax-treatment-NSO.dtd">
<tp:taxon-treatment xmlns:tp="http://www.plazi.org/taxpub"><tp:treatment-meta><mixed-citation publication-type="journal"><person-group><name><surname>Zhao</surname><given-names>Danyang</given-names></name><name><surname>Tian</surname><given-names>Mingyi</given-names></name></person-group><article-title>Taxonomic notes on the <italic>Macrocheilus</italic> Hope (Coleoptera, Carabidae, Helluonini) from Oriental Region, with description of one new species from the Philippines</article-title><source>Zookeys</source><day>18</day><month>10</month><year>2012</year><volume>2012</volume><issue>228</issue><fpage>77</fpage><lpage>100</lpage><pub-id pub-id-type="doi">10.3897/zookeys.228.3401</pub-id></mixed-citation></tp:treatment-meta><tp:nomenclature><tp:taxon-name>
            <tp:taxon-name-part taxon-name-part-type="genus">Macrocheilus</tp:taxon-name-part>
            <tp:taxon-name-part taxon-name-part-type="species">quadratus</tp:taxon-name-part>
            <object-id xmlns:xlink="http://www.w3.org/1999/xlink" xlink:type="simple">http://species-id.net/wiki/Macrocheilus_quadratus</object-id>
          </tp:taxon-name><tp:taxon-authority>Zhao &amp; Tian, 2010</tp:taxon-authority><xref ref-type="fig" rid="F5">Fig. 60</xref><tp:nomenclature-citation-list><tp:nomenclature-citation><tp:taxon-name>Macrocheilus quadratus</tp:taxon-name><comment> <xref ref-type="bibr" rid="B32">Zhao and Tian 2010</xref>: 16. Type locality: China (Guangxi), deposited in SCAU.</comment></tp:nomenclature-citation></tp:nomenclature-citation-list></tp:nomenclature><tp:treatment-sec sec-type="Remarks"><title>Remarks.</title><p>This species is easily distinguished from other species by the shape of pronotum.</p></tp:treatment-sec><tp:treatment-sec sec-type="Materials examined"><title>Materials examined.</title><p>1 male, the holotype, labeled “Guangxi: Cangwu, 1980, in paddy field”.</p></tp:treatment-sec><tp:treatment-sec sec-type="Distribution"><title>Distribution.</title><p>China (Guangxi: Cangwu).</p></tp:treatment-sec><tp:treatment-sec><!--Section generated to contain objects referenced in tp:taxon-treatment.--><fig id="F5" position="float" orientation="portrait"><label>Figure 52–61.</label><caption><p><bold>52</bold> <italic><tp:taxon-name>Macrocheilus tripustulatus</tp:taxon-name></italic> (holotype) <bold>53</bold> <italic><tp:taxon-name>Macrocheilus chaudoiri</tp:taxon-name></italic> (holotype) <bold>54</bold> <italic><tp:taxon-name>Macrocheilus nigrotibialis</tp:taxon-name></italic> (holotype) <bold>55</bold> <italic><tp:taxon-name>Macrocheilus bensoni</tp:taxon-name></italic> (male) <bold>56</bold> <italic><tp:taxon-name>Macrocheilus deuvie</tp:taxon-name></italic> (holotype) <bold>57</bold> <italic><tp:taxon-name>Macrocheilus fuscipennis</tp:taxon-name></italic> (holotype) <bold>58</bold> <italic><tp:taxon-name>Macrocheilus solidipalpis</tp:taxon-name></italic> (holotype) <bold>59</bold> <italic><tp:taxon-name>Macrocheilus cheni</tp:taxon-name></italic> (holotype) <bold>60</bold> <italic><tp:taxon-name>Macrocheilus quadratus</tp:taxon-name></italic> (holotype) <bold>61</bold> <italic><tp:taxon-name>Macrocheilus sinuatilabris</tp:taxon-name></italic> (holotype). Scale bar: 5.0 mm.</p></caption><graphic xmlns:xlink="http://www.w3.org/1999/xlink" xlink:href="ZooKeys-228-077-g005.jpg" position="float" orientation="portrait" xlink:type="simple"/></fig></tp:treatment-sec><ref-list><ref id="B32"><mixed-citation xmlns:xlink="http://www.w3.org/1999/xlink" xlink:type="simple"><person-group><name name-style="western"><surname>Zhao</surname><given-names>DY</given-names></name><name name-style="western"><surname>Tian</surname><given-names>MY</given-names></name></person-group> (<year>2010</year>)<article-title> A review of the genus Macrocheilus Hope (Coleoptera: Carabidae: Helluonini) of China, with descriptions of seven new species.</article-title> <source>Polish Journal of Entomology, </source> <volume>29</volume>: <fpage>3</fpage>-<lpage>23</lpage>.</mixed-citation></ref></ref-list></tp:taxon-treatment>
